# Supplementary material for: Poly[[μ3-N,N′-bis­(3-pyridylmeth­yl)­thio­urea-κ3 N:N′:S]iodidocopper(I)]
Source: Acta Crystallogr Sect E Struct Rep Online. 2008 Oct 15;64(Pt 11):m1395. doi: 10.1107/S1600536808031188 (PMC2959578; doi:10.1107/S1600536808031188)
Supplement: Supplementary file 1 [file e-64-m1395-sup1.cif]

##############################################################################
###                                                                        ###
###        Electronic paper (Acta Crystallographica Section E)             ###
###                                                                        ###
##############################################################################
#                                                                            #
# This CIF contains the data in a paper accepted for publication in Acta     #
# Crystallographica Section E. It conforms to the requirements of Notes      #
# for Authors for Section E, and has been peer reviewed under the auspices   #
# of the IUCr Commission on Journals.                                        #
#                                                                            #
# Full details of the Crystallographic Information File format               #
# are given in the paper "The Crystallographic Information File (CIF):       #
# a New Standard Archive File for Crystallography" by S. R. Hall, F. H.      #
# Allen and I. D. Brown [Acta Cryst. (1991), A47, 655-685].                  #
#                                                                            #
# The current version of the core CIF dictionary is obtainable from          #
# ftp://ftp.iucr.org/pub/cif_core.dic. The current version number is 2.4.    #
#                                                                            #
# Software is freely available for graphical display of the structure(s) in  #
# this CIF.  For information consult the CIF home page http://www.iucr.org/  #
# cif/home.html                                                              #
#                                                                            #
# This file may be used for bona fide research purposes within the           #
# scientific community so long as proper attribution is given to the journal # 
# article from which it was obtained.                                        #
#                                                                            #
##############################################################################
                                             
data_I
_audit_creation_method     SHELXL-97
_chemical_name_systematic
;
Poly[[\m~3~-<i>N</i>,<i>N</i>'-bis(3-pyridylmethyl)thiourea-
\k^3^<i>N</i>:<i>N</i>':<i>S</i>]iodidocopper(I)]
;
_chemical_name_common     ?
_chemical_formula_moiety     'C13 H14 Cu I N4 S'
_chemical_formula_sum     'C13 H14 Cu I N4 S'
_chemical_formula_iupac     '[Cu I (C13 H14 N4 S)]'
_chemical_formula_weight     448.78
_chemical_melting_point     ?
_symmetry_cell_setting     monoclinic
_symmetry_space_group_name_H-M     'P21/c'
_symmetry_space_group_name_Hall     '-P 2ybc'
loop_
    _symmetry_equiv_pos_as_xyz
    'x, y, z'
    '-x, y+1/2, -z+1/2'
    '-x, -y, -z'
    'x, -y-1/2, z-1/2'
_cell_length_a     13.3610(10)
_cell_length_b     8.3673(7)
_cell_length_c     14.2686(11)
_cell_angle_alpha     90.00
_cell_angle_beta     102.001(2)
_cell_angle_gamma     90.00
_cell_volume     1560.3(2)
_cell_formula_units_Z     4
_cell_measurement_reflns_used     3234
_cell_measurement_theta_min     2.84
_cell_measurement_theta_max     27.74
_cell_measurement_temperature     294(2)
_exptl_crystal_description     block
_exptl_crystal_colour     yellow
_exptl_crystal_size_max     0.20
_exptl_crystal_size_mid     0.15
_exptl_crystal_size_min     0.12
_exptl_crystal_density_diffrn     1.910
_exptl_crystal_density_meas     ?
_exptl_crystal_density_method     'not measured'
_exptl_crystal_F_000     872
_exptl_absorpt_coefficient_mu     3.507
_exptl_absorpt_correction_type     multi-scan
_exptl_absorpt_process_details     '(SADABS; Sheldrick, 1996)'
_exptl_absorpt_correction_T_min     0.5406
_exptl_absorpt_correction_T_max     0.6783
_exptl_special_details
;
;
_diffrn_ambient_temperature     294(2)
_diffrn_radiation_type     MoK\a
_diffrn_radiation_wavelength     0.71073
_diffrn_radiation_source     'fine-focus sealed tube'
_diffrn_radiation_monochromator     graphite
_diffrn_measurement_device_type     'Bruker SMART CCD'
_diffrn_measurement_method     '\f and \w'
_diffrn_detector_area_resol_mean     ?
_diffrn_reflns_number     8191
_diffrn_reflns_av_R_equivalents     0.0200
_diffrn_reflns_av_sigmaI/netI     0.0268
_diffrn_reflns_theta_min     2.84
_diffrn_reflns_theta_max     25.00
_diffrn_reflns_theta_full     25.00
_diffrn_measured_fraction_theta_max     1.000
_diffrn_measured_fraction_theta_full     1.000
_diffrn_reflns_limit_h_min     -12
_diffrn_reflns_limit_h_max     15
_diffrn_reflns_limit_k_min     -9
_diffrn_reflns_limit_k_max     9
_diffrn_reflns_limit_l_min     -15
_diffrn_reflns_limit_l_max     16
_diffrn_standards_number     ?
_diffrn_standards_interval_count     ?
_diffrn_standards_interval_time     ?
_diffrn_standards_decay_%     ?
_refine_special_details
;
Refinement of <i>F</i>^2^ against ALL reflections. The weighted <i>R</i>-factor
<i>wR</i> and goodness of fit <i>S</i> are based on <i>F</i>^2^, conventional
<i>R</i>-factors <i>R</i> are based on <i>F</i>, with <i>F</i> set to zero for
negative <i>F</i>^2^. The threshold expression of <i>F</i>^2^ >
\s(<i>F</i>^2^) is used only for calculating <i>R</i>-factors(gt) <i>etc</i>.
and is not relevant to the choice of reflections for refinement.
<i>R</i>-factors based on <i>F</i>^2^ are statistically about twice as large
as those based on <i>F</i>, and <i>R</i>- factors based on ALL data will be
even larger.
;
_reflns_number_total     2750
_reflns_number_gt     2418
_reflns_threshold_expression     I>2\s(I)
_refine_ls_structure_factor_coef     Fsqd
_refine_ls_matrix_type     full
_refine_ls_R_factor_all     0.0317
_refine_ls_R_factor_gt     0.0263
_refine_ls_wR_factor_gt     0.0592
_refine_ls_wR_factor_ref     0.0615
_refine_ls_goodness_of_fit_ref     1.061
_refine_ls_restrained_S_all     1.061
_refine_ls_number_reflns     2750
_refine_ls_number_parameters     181
_refine_ls_number_restraints     0
_refine_ls_hydrogen_treatment     constr
_refine_ls_weighting_scheme     calc
_refine_ls_weighting_details
         'calc w=1/[\s^2^(Fo^2^)+(0.0275P)^2^+0.8144P] where P=(Fo^2^+2Fc^2^)/3'
_atom_sites_solution_hydrogens     geom
_atom_sites_solution_primary     direct
_atom_sites_solution_secondary     difmap
_refine_ls_shift/su_max     0.001
_refine_ls_shift/su_mean     0.000
_refine_diff_density_max     0.729
_refine_diff_density_min     -0.281
_refine_ls_extinction_method     none
_refine_ls_extinction_coef     ?
_refine_ls_abs_structure_details     ?
loop_
    _atom_type_symbol
    _atom_type_description
    _atom_type_scat_dispersion_real
    _atom_type_scat_dispersion_imag
    _atom_type_scat_source
    'C' 'C' 0.0033 0.0016
                         'International Tables Vol C Tables 4.2.6.8 and 6.1.1.4'
    'H' 'H' 0.0000 0.0000
                         'International Tables Vol C Tables 4.2.6.8 and 6.1.1.4'
    'N' 'N' 0.0061 0.0033
                         'International Tables Vol C Tables 4.2.6.8 and 6.1.1.4'
    'S' 'S' 0.1246 0.1234
                         'International Tables Vol C Tables 4.2.6.8 and 6.1.1.4'
    'Cu' 'Cu' 0.3201 1.2651
                         'International Tables Vol C Tables 4.2.6.8 and 6.1.1.4'
    'I' 'I' -0.4742 1.8119
                         'International Tables Vol C Tables 4.2.6.8 and 6.1.1.4'
    'O' 'O' 0.0106 0.0060
                         'International Tables Vol C Tables 4.2.6.8 and 6.1.1.4'
_computing_data_collection     'SMART (Bruker, 1998)'
_computing_cell_refinement     'SAINT (Bruker, 1998)'
_computing_data_reduction     'SAINT (Bruker, 1998)'
_computing_structure_solution     'SHELXS97 (Sheldrick, 2008)'
_computing_structure_refinement     'SHELXL97 (Sheldrick, 2008)'
_computing_molecular_graphics     'SHELXTL (Sheldrick, 2008)'
_computing_publication_material     'SHELXTL (Sheldrick, 2008)'
loop_
    _atom_site_type_symbol
    _atom_site_label
    _atom_site_fract_x
    _atom_site_fract_y
    _atom_site_fract_z
    _atom_site_U_iso_or_equiv
    _atom_site_adp_type
    _atom_site_calc_flag
    _atom_site_refinement_flags
    _atom_site_occupancy
    _atom_site_disorder_assembly
    _atom_site_disorder_group
    C C1 0.4137(2) 0.8305(4) 0.3317(2) 0.0340(7) Uani d . 1 . .
    H H1A 0.4469 0.7269 0.3368 0.041 Uiso calc R 1 . .
    H H1B 0.4581 0.9036 0.3739 0.041 Uiso calc R 1 . .
    C C2 0.4006(2) 0.8893(3) 0.2301(2) 0.0290(6) Uani d . 1 . .
    C C3 0.3491(2) 1.0308(3) 0.2012(2) 0.0315(7) Uani d . 1 . .
    H H3 0.3220 1.0879 0.2460 0.038 Uiso calc R 1 . .
    C C4 0.3768(2) 1.0054(4) 0.0489(2) 0.0361(7) Uani d . 1 . .
    H H4 0.3685 1.0441 -0.0134 0.043 Uiso calc R 1 . .
    C C5 0.4292(2) 0.8663(4) 0.0718(2) 0.0402(7) Uani d . 1 . .
    H H5 0.4565 0.8122 0.0260 0.048 Uiso calc R 1 . .
    C C6 0.4415(2) 0.8065(4) 0.1630(2) 0.0376(7) Uani d . 1 . .
    H H6 0.4770 0.7115 0.1795 0.045 Uiso calc R 1 . .
    C C7 -0.0360(2) 0.7596(4) 0.4500(2) 0.0379(7) Uani d . 1 . .
    H H7 -0.0490 0.7921 0.3863 0.045 Uiso calc R 1 . .
    C C8 0.0621(2) 0.7151(4) 0.4916(2) 0.0372(7) Uani d . 1 . .
    C C9 0.0813(3) 0.6670(5) 0.5858(3) 0.0521(9) Uani d . 1 . .
    H H9 0.1469 0.6365 0.6166 0.063 Uiso calc R 1 . .
    C C10 0.0020(3) 0.6648(5) 0.6337(3) 0.0571(10) Uani d . 1 . .
    H H10 0.0130 0.6307 0.6970 0.068 Uiso calc R 1 . .
    C C11 -0.0934(3) 0.7134(4) 0.5874(2) 0.0445(8) Uani d . 1 . .
    H H11 -0.1460 0.7147 0.6210 0.053 Uiso calc R 1 . .
    C C12 0.1456(2) 0.7225(4) 0.4347(3) 0.0413(8) Uani d . 1 . .
    H H12A 0.1909 0.6314 0.4502 0.050 Uiso calc R 1 . .
    H H12B 0.1157 0.7194 0.3667 0.050 Uiso calc R 1 . .
    C C13 0.2875(2) 0.9112(3) 0.4274(2) 0.0309(6) Uani d . 1 . .
    Cu Cu1 0.26574(3) 1.19634(5) 0.57370(3) 0.04022(12) Uani d . 1 . .
    N N1 0.20322(18) 0.8710(3) 0.45837(19) 0.0397(6) Uani d . 1 . .
    H H1 0.1810 0.9377 0.4952 0.048 Uiso calc R 1 . .
    N N2 0.31731(18) 0.8164(3) 0.36364(17) 0.0317(6) Uani d . 1 . .
    H H2 0.2765 0.7407 0.3393 0.038 Uiso calc R 1 . .
    N N3 0.33636(18) 1.0893(3) 0.11266(18) 0.0328(6) Uani d . 1 . .
    N N4 -0.11373(19) 0.7591(3) 0.4956(2) 0.0396(6) Uani d . 1 . .
    S S3 0.35264(6) 1.07993(10) 0.46956(6) 0.0397(2) Uani d . 1 . .
    I I1 0.24731(2) 1.03780(3) 0.728706(18) 0.05208(10) Uani d . 1 . .
loop_
    _atom_site_aniso_label
    _atom_site_aniso_U_11
    _atom_site_aniso_U_22
    _atom_site_aniso_U_33
    _atom_site_aniso_U_12
    _atom_site_aniso_U_13
    _atom_site_aniso_U_23
    C1 0.0309(16) 0.0383(16) 0.0344(17) 0.0077(12) 0.0101(13) -0.0001(13)
    C2 0.0242(14) 0.0350(16) 0.0285(16) -0.0015(12) 0.0072(12) -0.0040(13)
    C3 0.0323(16) 0.0333(16) 0.0322(17) -0.0006(12) 0.0140(13) -0.0037(13)
    C4 0.0379(17) 0.0451(17) 0.0268(16) -0.0068(14) 0.0102(14) -0.0002(14)
    C5 0.0462(19) 0.0439(18) 0.0348(18) 0.0034(15) 0.0184(15) -0.0077(15)
    C6 0.0418(18) 0.0334(16) 0.0396(19) 0.0072(13) 0.0134(14) -0.0025(14)
    C7 0.0335(17) 0.0461(18) 0.0370(18) -0.0018(14) 0.0139(14) -0.0007(15)
    C8 0.0338(17) 0.0328(16) 0.047(2) -0.0057(13) 0.0128(15) -0.0044(15)
    C9 0.0371(19) 0.065(2) 0.052(2) 0.0022(16) 0.0035(16) 0.0058(19)
    C10 0.055(2) 0.076(3) 0.040(2) -0.0008(19) 0.0097(17) 0.0101(19)
    C11 0.0411(19) 0.056(2) 0.040(2) -0.0058(16) 0.0171(15) 0.0028(17)
    C12 0.0329(17) 0.0378(17) 0.056(2) -0.0043(14) 0.0151(15) -0.0110(16)
    C13 0.0311(16) 0.0309(15) 0.0312(16) 0.0012(12) 0.0079(13) -0.0013(13)
    Cu1 0.0403(2) 0.0416(2) 0.0416(2) -0.00434(17) 0.01496(18) -0.00960(18)
    N1 0.0378(14) 0.0374(14) 0.0495(17) -0.0068(12) 0.0223(13) -0.0140(13)
    N2 0.0346(14) 0.0321(13) 0.0297(13) -0.0022(10) 0.0097(11) -0.0049(11)
    N3 0.0324(13) 0.0361(13) 0.0311(14) -0.0004(11) 0.0099(11) 0.0023(11)
    N4 0.0324(14) 0.0475(16) 0.0412(16) -0.0010(12) 0.0129(12) 0.0011(13)
    S3 0.0369(4) 0.0383(4) 0.0488(5) -0.0085(3) 0.0203(4) -0.0128(4)
    I1 0.07354(19) 0.04215(15) 0.04564(16) 0.00823(11) 0.02411(12) 0.01044(10)
_geom_special_details
;
All e.s.d.'s (except the e.s.d. in the dihedral angle between two l.s. planes)
are estimated using the full covariance matrix. The cell e.s.d.'s are taken
into account individually in the estimation of e.s.d.'s in distances, angles
and torsion angles; correlations between e.s.d.'s in cell parameters are only
used when they are defined by crystal symmetry. An approximate (isotropic)
treatment of cell e.s.d.'s is used for estimating e.s.d.'s involving l.s.
planes.
;
loop_
    _geom_bond_atom_site_label_1
    _geom_bond_atom_site_label_2
    _geom_bond_site_symmetry_2
    _geom_bond_distance
    _geom_bond_publ_flag
    C1 N2 . 1.457(4) ?
    C1 C2 . 1.506(4) ?
    C1 H1A . 0.9700 ?
    C1 H1B . 0.9700 ?
    C2 C6 . 1.384(4) ?
    C2 C3 . 1.388(4) ?
    C3 N3 . 1.332(4) ?
    C3 H3 . 0.9300 ?
    C4 N3 . 1.348(4) ?
    C4 C5 . 1.363(4) ?
    C4 H4 . 0.9300 ?
    C5 C6 . 1.371(5) ?
    C5 H5 . 0.9300 ?
    C6 H6 . 0.9300 ?
    C7 N4 . 1.335(4) ?
    C7 C8 . 1.372(4) ?
    C7 H7 . 0.9300 ?
    C8 C9 . 1.374(5) ?
    C8 C12 . 1.512(4) ?
    C9 C10 . 1.376(5) ?
    C9 H9 . 0.9300 ?
    C10 C11 . 1.370(5) ?
    C10 H10 . 0.9300 ?
    C11 N4 . 1.337(4) ?
    C11 H11 . 0.9300 ?
    C12 N1 . 1.464(4) ?
    C12 H12A . 0.9700 ?
    C12 H12B . 0.9700 ?
    C13 N2 . 1.330(4) ?
    C13 N1 . 1.335(4) ?
    C13 S3 . 1.701(3) ?
    Cu1 N3 4_586 2.049(2) ?
    Cu1 N4 3_576 2.099(3) ?
    Cu1 S3 . 2.2852(8) ?
    Cu1 I1 . 2.6341(5) ?
    N1 H1 . 0.8600 ?
    N2 H2 . 0.8600 ?
    N3 Cu1 4_585 2.049(2) ?
    N4 Cu1 3_576 2.099(3) ?
loop_
    _geom_angle_atom_site_label_1
    _geom_angle_atom_site_label_2
    _geom_angle_atom_site_label_3
    _geom_angle_site_symmetry_1
    _geom_angle_site_symmetry_3
    _geom_angle
    _geom_angle_publ_flag
    N2 C1 C2 . . 113.3(2) ?
    N2 C1 H1A . . 108.9 ?
    C2 C1 H1A . . 108.9 ?
    N2 C1 H1B . . 108.9 ?
    C2 C1 H1B . . 108.9 ?
    H1A C1 H1B . . 107.7 ?
    C6 C2 C3 . . 117.6(3) ?
    C6 C2 C1 . . 121.3(3) ?
    C3 C2 C1 . . 121.1(2) ?
    N3 C3 C2 . . 123.6(3) ?
    N3 C3 H3 . . 118.2 ?
    C2 C3 H3 . . 118.2 ?
    N3 C4 C5 . . 122.7(3) ?
    N3 C4 H4 . . 118.6 ?
    C5 C4 H4 . . 118.6 ?
    C4 C5 C6 . . 119.6(3) ?
    C4 C5 H5 . . 120.2 ?
    C6 C5 H5 . . 120.2 ?
    C5 C6 C2 . . 119.1(3) ?
    C5 C6 H6 . . 120.4 ?
    C2 C6 H6 . . 120.4 ?
    N4 C7 C8 . . 123.9(3) ?
    N4 C7 H7 . . 118.0 ?
    C8 C7 H7 . . 118.0 ?
    C7 C8 C9 . . 118.0(3) ?
    C7 C8 C12 . . 120.1(3) ?
    C9 C8 C12 . . 121.9(3) ?
    C8 C9 C10 . . 118.8(3) ?
    C8 C9 H9 . . 120.6 ?
    C10 C9 H9 . . 120.6 ?
    C11 C10 C9 . . 119.5(3) ?
    C11 C10 H10 . . 120.3 ?
    C9 C10 H10 . . 120.3 ?
    N4 C11 C10 . . 122.4(3) ?
    N4 C11 H11 . . 118.8 ?
    C10 C11 H11 . . 118.8 ?
    N1 C12 C8 . . 108.8(2) ?
    N1 C12 H12A . . 109.9 ?
    C8 C12 H12A . . 109.9 ?
    N1 C12 H12B . . 109.9 ?
    C8 C12 H12B . . 109.9 ?
    H12A C12 H12B . . 108.3 ?
    N2 C13 N1 . . 118.0(3) ?
    N2 C13 S3 . . 122.2(2) ?
    N1 C13 S3 . . 119.8(2) ?
    N3 Cu1 N4 4_586 3_576 108.54(10) ?
    N3 Cu1 S3 4_586 . 106.38(7) ?
    N4 Cu1 S3 3_576 . 110.01(8) ?
    N3 Cu1 I1 4_586 . 109.34(7) ?
    N4 Cu1 I1 3_576 . 103.57(7) ?
    S3 Cu1 I1 . . 118.69(3) ?
    C13 N1 C12 . . 125.3(2) ?
    C13 N1 H1 . . 117.4 ?
    C12 N1 H1 . . 117.4 ?
    C13 N2 C1 . . 125.2(3) ?
    C13 N2 H2 . . 117.4 ?
    C1 N2 H2 . . 117.4 ?
    C3 N3 C4 . . 117.3(3) ?
    C3 N3 Cu1 . 4_585 122.7(2) ?
    C4 N3 Cu1 . 4_585 119.9(2) ?
    C7 N4 C11 . . 117.2(3) ?
    C7 N4 Cu1 . 3_576 123.0(2) ?
    C11 N4 Cu1 . 3_576 119.4(2) ?
    C13 S3 Cu1 . . 106.95(10) ?
data_global
_journal_date_recd_electronic     2008-09-22
_journal_date_accepted     2008-09-26
_journal_name_full     'Acta Crystallographica, Section E'
_journal_year     2008
_journal_volume     64
_journal_issue     11
_journal_page_first     m1395
_journal_page_last     m1395
_journal_paper_category     QM
_journal_coeditor_code     NG2496
_publ_contact_author_name     'Zhang, Shi-Shen'
_publ_contact_author_address
;
Department of Applied Chemistry
Zhejiang Sci-Tech University
Hang Zhou 310018
People's Republic of China
;
_publ_contact_author_email     zhangshishen@126.com
_publ_contact_author_fax     ?
_publ_contact_author_phone     '086-571-86843228'
_publ_section_title
;\
Poly[[\m~3~-<i>N</i>,<i>N</i>'-bis(3-pyridylmethyl)thiourea-\
\k^3^<i>N</i>:<i>N</i>':<i>S</i>]iodidocopper(I)]
;
loop_
    _publ_author_name
    _publ_author_address
    'Zhang, Shi-Shen'
;
Department of Applied Chemistry
Zhejiang Sci-Tech University
Hang Zhou, 310018
People's Republic of China
;
