# Supplementary material for: Poly[[μ3-N,N′-bis­(3-pyridylmeth­yl)­thio­urea-κ3 N:N′:S]iodidocopper(I)]
Source: Acta Crystallogr Sect E Struct Rep Online. 2008 Oct 15;64(Pt 11):m1395. doi: 10.1107/S1600536808031188 (PMC2959578; doi:10.1107/S1600536808031188)
Supplement: Supplementary file 2 [file e-64-m1395-Isup2.hkl]

# 
# h,k,l, Fc-squared, Fo-squared, sigma(Fo-squared) and status flag 
# 
data_I
_shelx_title ' 0430am in P2(1)/c' 
_shelx_refln_list_code          4 
_shelx_F_calc_maximum      262.79 
_exptl_crystal_F_000       864.00 
_reflns_d_resolution_high  0.8286 
 
loop_ 
 _symmetry_equiv_pos_as_xyz 
 'x, y, z' 
 '-x, y+1/2, -z+1/2' 
 '-x, -y, -z' 
 'x, -y-1/2, z-1/2' 
 
_cell_length_a    13.3610 
_cell_length_b     8.3673 
_cell_length_c    14.2686 
_cell_angle_alpha  90.000 
_cell_angle_beta  102.001 
_cell_angle_gamma  90.000 
 
_shelx_F_squared_multiplier     1.000 
 
loop_ 
 _refln_index_h 
 _refln_index_k 
 _refln_index_l 
 _refln_F_squared_calc 
 _refln_F_squared_meas 
 _refln_F_squared_sigma 
 _refln_observed_status 
   1   0   0     1641.77       -1.74      1.16 o 
   2   0   0    69058.95    70125.55   1417.72 o 
   3   0   0    18120.92    19980.54    403.32 o 
   4   0   0    16606.77    17957.58    362.69 o 
   5   0   0      675.60      601.25     36.64 o 
   6   0   0    27053.92    28465.84    820.71 o 
   7   0   0       70.02      101.72     17.70 o 
   8   0   0    13045.56    12700.03    382.64 o 
   9   0   0        6.33       24.52     15.82 o 
  10   0   0     8253.15     8413.19    268.44 o 
  11   0   0     1189.19     1133.85     60.80 o 
  12   0   0     2660.65     2739.87    111.88 o 
  13   0   0     1330.00     1285.49     70.23 o 
  14   0   0       48.64       66.84     17.87 o 
  15   0   0      275.98      278.82     29.58 o 
   1   1   0    10374.60    10744.75    177.59 o 
   2   1   0       34.69       51.80     12.21 o 
   3   1   0    22505.16    23814.10    389.06 o 
   4   1   0    10845.25    11544.78    166.58 o 
   5   1   0     2333.94     2122.50     41.98 o 
   6   1   0      302.60      290.24     11.74 o 
   7   1   0     7048.00     7204.89    127.02 o 
   8   1   0       48.89       37.55      6.45 o 
   9   1   0     7330.11     7614.13    171.94 o 
  10   1   0     1001.03      936.33     38.09 o 
  11   1   0      458.77      448.24     27.93 o 
  12   1   0     2631.27     2432.26     77.12 o 
  13   1   0      419.19      438.49     29.90 o 
  14   1   0      467.57      523.43     25.74 o 
  15   1   0       37.83       65.76     15.67 o 
   0   2   0       19.42       88.99     39.47 o 
   1   2   0     9998.62    10889.26    158.00 o 
   2   2   0    22802.81    24728.31    405.64 o 
   3   2   0     1124.29     1038.10     23.50 o 
   4   2   0     2072.74     2081.53     52.19 o 
   5   2   0     4758.46     5204.92     76.43 o 
   6   2   0      132.39       88.47      6.09 o 
   7   2   0     6452.25     6599.15    118.86 o 
   8   2   0     3514.13     3618.74     80.35 o 
   9   2   0     1088.25     1119.45     30.68 o 
  10   2   0     1711.62     1555.77     73.71 o 
  11   2   0      167.56      170.53     19.80 o 
  12   2   0      304.15      266.61     19.70 o 
  13   2   0      280.05      298.73     33.23 o 
  14   2   0       17.06       17.22     12.73 o 
  15   2   0      297.75      315.90     25.81 o 
   1   3   0     6133.52     6356.84     86.30 o 
   2   3   0     4122.19     4612.78     71.77 o 
   3   3   0     1777.58     1791.97     38.73 o 
   4   3   0      284.04      399.78     14.95 o 
   5   3   0      460.72      445.77     21.16 o 
   6   3   0     1593.15     1521.52     39.40 o 
   7   3   0       16.30       25.48      5.60 o 
   8   3   0     3241.95     3103.44     64.78 o 
   9   3   0     2995.71     2991.60     76.31 o 
  10   3   0      228.40      199.79     26.19 o 
  11   3   0     2945.51     2952.78     78.02 o 
  12   3   0       97.71       91.76     14.72 o 
  13   3   0        1.94       18.45     11.75 o 
  14   3   0       31.30       40.61     14.53 o 
  15   3   0        6.92        3.27     13.13 o 
   0   4   0     5816.44     5951.26    184.43 o 
   1   4   0     1947.88     2173.92     34.86 o 
   2   4   0     4289.14     4316.62     62.66 o 
   3   4   0      297.54      265.37      9.93 o 
   4   4   0     3928.92     3890.88     64.40 o 
   5   4   0      369.44      431.03     14.30 o 
   6   4   0     4361.51     4284.07     61.45 o 
   7   4   0       29.80       26.94      5.37 o 
   8   4   0     3747.48     3676.58     65.49 o 
   9   4   0       27.01       49.90     12.08 o 
  10   4   0     1515.84     1479.49     41.47 o 
  11   4   0       27.74       22.14      9.18 o 
  12   4   0       31.54       55.16     12.72 o 
  13   4   0       39.54       20.52     12.21 o 
  14   4   0      338.70      365.90     27.39 o 
   1   5   0    19619.43    20624.42    270.14 o 
   2   5   0      450.29      520.36     14.01 o 
   3   5   0     2709.27     2449.04     45.73 o 
   4   5   0        0.42       -2.47      4.96 o 
   5   5   0     3566.85     3683.59    105.84 o 
   6   5   0      735.57      726.04     20.95 o 
   7   5   0     3046.25     3102.17     54.41 o 
   8   5   0      770.03      736.30     28.75 o 
   9   5   0     1793.22     1785.56     41.25 o 
  10   5   0      279.10      232.51     16.20 o 
  11   5   0      893.71      959.21     46.62 o 
  12   5   0      118.83      127.78     22.15 o 
  13   5   0      382.59      428.06     57.53 o 
   0   6   0      104.35      123.85     15.72 o 
   1   6   0        1.94        2.63      5.65 o 
   2   6   0      297.65      257.64     20.46 o 
   3   6   0      244.51      231.21     24.23 o 
   4   6   0     1996.93     1966.98     50.20 o 
   5   6   0      116.47      120.47     14.27 o 
   6   6   0     1510.19     1302.28     94.10 o 
   7   6   0      288.11      305.59     20.19 o 
   8   6   0        9.99       25.90     10.20 o 
   9   6   0       42.83       36.32     18.51 o 
  10   6   0       73.85      102.01     15.67 o 
  11   6   0        0.33       15.24     15.00 o 
  12   6   0       78.78       83.63     21.12 o 
   1   7   0     7803.36     7791.87    128.94 o 
   2   7   0        0.04        6.82      7.38 o 
   3   7   0     9352.95     9298.31    174.38 o 
   4   7   0       69.25       47.18     12.72 o 
   5   7   0     5278.66     5424.99    111.91 o 
   6   7   0        2.95       17.72      8.29 o 
   7   7   0     3919.21     4053.82    180.15 o 
   8   7   0      263.65      297.46     29.59 o 
   9   7   0     1439.20     1384.44     58.02 o 
  10   7   0      315.44      358.56     38.24 o 
  11   7   0      335.79      276.86     44.26 o 
   0   8   0     2344.61     2250.85    102.81 o 
   1   8   0      202.29      236.51     18.01 o 
   2   8   0     1897.06     1901.05     54.34 o 
   3   8   0      582.44      552.01     29.50 o 
   4   8   0     1019.44      940.84     36.53 o 
   5   8   0      543.49      563.45     55.43 o 
   6   8   0      465.42      451.70     22.01 o 
   7   8   0      127.57      113.64     22.13 o 
   8   8   0      308.88      289.28     44.47 o 
   9   8   0      121.16      122.63     23.32 o 
   1   9   0      105.41       92.42     19.98 o 
   2   9   0      176.07      170.17     20.41 o 
   3   9   0      168.19      177.38     21.51 o 
   4   9   0       88.49      111.85     21.79 o 
   5   9   0      514.66      519.22     32.55 o 
   6   9   0       14.25       23.16     17.50 o 
   7   9   0      102.56       64.26     20.49 o 
   0  10   0        8.16       56.03     19.03 o 
   1  10   0       76.22      103.72     19.71 o 
   2  10   0       12.22       35.22     16.07 o 
 -15   1   1      336.39      345.30     26.31 o 
 -14   1   1      175.89      179.17     19.42 o 
 -13   1   1       21.73       38.77     15.31 o 
 -12   1   1       55.19       42.19      9.86 o 
 -11   1   1      561.05      566.78     21.86 o 
 -10   1   1      458.63      428.84     22.87 o 
  -9   1   1     4654.20     4744.41     89.01 o 
  -8   1   1      676.47      605.05     22.04 o 
  -7   1   1    13423.56    14023.18    237.14 o 
  -6   1   1      288.14      260.66      8.70 o 
  -5   1   1    21485.76    23343.88    332.51 o 
  -4   1   1     1425.76     1434.10     22.57 o 
  -3   1   1    38365.98    43004.77    499.54 o 
  -2   1   1      589.62      669.95     12.05 o 
  -1   1   1    10996.09    12735.75    136.11 o 
   0   1   1     3428.09     4300.58     56.10 o 
   1   1   1    19959.57    22178.34    362.36 o 
   2   1   1    35871.69    39665.79    644.97 o 
   3   1   1    50932.86    55206.09    896.67 o 
   4   1   1     4460.94     4579.76     81.58 o 
   5   1   1    27943.60    29384.32    484.50 o 
   6   1   1       41.66       42.92      5.88 o 
   7   1   1     9755.21     9904.03    142.53 o 
   8   1   1      404.39      347.53     21.95 o 
   9   1   1     5492.63     4869.27    451.57 o 
  10   1   1      271.81      248.91     21.65 o 
  11   1   1     2431.13     2460.55     72.84 o 
  12   1   1       34.20       50.14     15.57 o 
  13   1   1     1737.26     1807.52     82.20 o 
  14   1   1        3.11       14.21     15.49 o 
  15   1   1      421.28      407.33     27.58 o 
 -15   2   1        0.70        6.41     12.51 o 
 -14   2   1        1.80       16.59     12.81 o 
 -13   2   1        9.21        7.35     10.99 o 
 -12   2   1       28.84       19.27      8.74 o 
 -11   2   1     1359.92     1355.58     34.45 o 
 -10   2   1      253.97      218.72     14.32 o 
  -9   2   1     3434.56     3330.50     77.51 o 
  -8   2   1      579.40      588.01     37.03 o 
  -7   2   1     6008.05     6279.50     86.83 o 
  -6   2   1     7874.08     8050.66    108.33 o 
  -5   2   1      727.89      705.46     14.35 o 
  -4   2   1     5629.25     5456.96     74.66 o 
  -3   2   1       23.03       49.17      4.60 o 
  -2   2   1     2403.63     2289.44     37.30 o 
  -1   2   1     4893.84     4897.40     60.17 o 
   0   2   1    32100.99    34189.85    483.95 o 
   1   2   1     2810.11     2793.35     51.83 o 
   2   2   1     7316.30     7609.64    129.89 o 
   3   2   1       85.01      113.78      7.00 o 
   4   2   1    12792.02    13430.14    224.62 o 
   5   2   1     2514.96     2598.80     49.89 o 
   6   2   1    10519.89    10944.22    156.37 o 
   7   2   1        8.32        8.43      5.64 o 
   8   2   1     1956.80     1893.89     43.35 o 
   9   2   1      757.78      804.85     34.30 o 
  10   2   1      909.10      961.11     39.72 o 
  11   2   1      782.35      761.60     36.52 o 
  12   2   1     1879.16     1864.22     63.01 o 
  13   2   1        3.33       18.26     13.63 o 
  14   2   1      361.13      366.74     31.50 o 
  15   2   1      102.41      120.74     18.53 o 
 -15   3   1      603.10      609.09     33.86 o 
 -14   3   1      399.77      418.03     27.99 o 
 -13   3   1     1889.79     1800.41     71.73 o 
 -12   3   1      240.56      222.89     19.98 o 
 -11   3   1     1561.71     1426.39     36.25 o 
 -10   3   1     1125.70     1132.10     30.12 o 
  -9   3   1     2058.12     1935.72     40.27 o 
  -8   3   1     1473.06     1436.21     30.08 o 
  -7   3   1     4245.04     4138.94     56.00 o 
  -6   3   1      850.96      722.41     16.36 o 
  -5   3   1     9394.76     9759.14    116.84 o 
  -4   3   1     5594.82     5739.62     70.91 o 
  -3   3   1     8382.04     8781.61    117.54 o 
  -2   3   1     6203.59     6317.34     78.21 o 
  -1   3   1    19191.56    20729.63    267.28 o 
   0   3   1     1337.21     1192.57     24.16 o 
   1   3   1     3459.61     3757.31     60.80 o 
   2   3   1     9724.98    10469.26    178.91 o 
   3   3   1      493.62      444.79     15.32 o 
   4   3   1        5.13       26.64     17.36 o 
   5   3   1     3773.89     3878.45     73.52 o 
   6   3   1        2.91        2.15      4.76 o 
   7   3   1      458.54      438.54     13.77 o 
   8   3   1       54.33       68.82      9.82 o 
   9   3   1      255.28      246.97     15.92 o 
  10   3   1      789.60      690.32     52.09 o 
  11   3   1       72.15       78.12     21.55 o 
  12   3   1      650.02      623.47     36.78 o 
  13   3   1       13.02       24.01     18.72 o 
  14   3   1        6.39       23.55     16.30 o 
 -14   4   1      832.65      866.99     58.00 o 
 -13   4   1      201.60      239.44     22.00 o 
 -12   4   1      410.80      479.76     27.03 o 
 -11   4   1      513.00      549.98     50.52 o 
 -10   4   1     2574.41     2633.62     47.30 o 
  -9   4   1       31.76       13.64      8.65 o 
  -8   4   1     8861.80     8992.52    140.54 o 
  -7   4   1     1134.74     1023.71     22.37 o 
  -6   4   1    10794.57    11205.22    134.97 o 
  -5   4   1     6986.85     6924.91     86.14 o 
  -4   4   1     8963.39     9221.83    140.41 o 
  -3   4   1     6336.76     6250.63     86.65 o 
  -2   4   1     3095.92     3013.86     46.08 o 
  -1   4   1     4187.07     4503.76     64.71 o 
   0   4   1      419.36      390.89     13.64 o 
   1   4   1      831.34      840.10     23.37 o 
   2   4   1     9082.46     9700.83    169.86 o 
   3   4   1        5.97        2.62      4.84 o 
   4   4   1     2936.40     3090.93     63.18 o 
   5   4   1     2172.56     2194.46     48.74 o 
   6   4   1      152.79      167.66     28.06 o 
   7   4   1       77.88      101.53      9.44 o 
   8   4   1        2.89       -9.85      7.62 o 
   9   4   1       58.52       50.70     10.36 o 
  10   4   1       15.68       23.20     12.85 o 
  11   4   1       82.83       85.78     18.15 o 
  12   4   1        4.43       21.93     11.47 o 
  13   4   1      178.54      174.64     24.23 o 
  14   4   1        1.06       18.83     16.64 o 
 -13   5   1        5.55       15.77     16.82 o 
 -12   5   1      240.52      272.43     77.85 o 
 -11   5   1      197.15      218.12     43.68 o 
 -10   5   1      113.82      159.05     17.14 o 
  -9   5   1       96.09       91.65     13.61 o 
  -8   5   1      622.11      616.01     26.29 o 
  -7   5   1        2.93        8.17      7.09 o 
  -6   5   1     1695.70     1656.81     31.10 o 
  -5   5   1      553.85      531.79     21.89 o 
  -4   5   1     5389.55     5207.62    120.24 o 
  -3   5   1     2909.99     2925.90     52.84 o 
  -2   5   1     2580.17     2514.67     41.31 o 
  -1   5   1     4609.08     4603.58     67.72 o 
   0   5   1      223.40      180.58     11.45 o 
   1   5   1     6391.51     6760.67    108.54 o 
   2   5   1     3282.19     3059.30     64.86 o 
   3   5   1     3731.02     3813.63     89.13 o 
   4   5   1     3684.55     3404.55    221.06 o 
   5   5   1     3729.09     3469.20    124.42 o 
   6   5   1     1737.75     1540.57     40.60 o 
   7   5   1     6011.12     5919.95    165.78 o 
   8   5   1      228.98      210.69     22.06 o 
   9   5   1     1717.81     1645.27     45.52 o 
  10   5   1        0.48       -3.25     10.88 o 
  11   5   1      138.28      171.84     22.98 o 
  12   5   1      103.52      107.92     21.38 o 
  13   5   1      471.11      388.65     35.01 o 
 -12   6   1      160.60      179.10     26.64 o 
 -11   6   1      188.16      267.87     28.38 o 
 -10   6   1      341.23      364.19     24.68 o 
  -9   6   1      530.13      575.31     28.27 o 
  -8   6   1      925.46      934.27     33.38 o 
  -7   6   1      797.69      865.31     22.11 o 
  -6   6   1     4369.66     4042.20     70.31 o 
  -5   6   1     2662.61     2696.71     62.96 o 
  -4   6   1     7325.02     6967.13    270.21 o 
  -3   6   1     2113.53     2007.07     50.39 o 
  -2   6   1    11512.79    11732.68    209.15 o 
  -1   6   1     2991.63     2914.10     64.59 o 
   0   6   1     9687.37     9409.74    148.48 o 
   1   6   1     3813.01     3600.25     85.89 o 
   2   6   1     8107.53     7832.01    146.21 o 
   3   6   1     1765.41     1692.38     44.78 o 
   4   6   1    10083.88    10141.17    184.55 o 
   5   6   1      719.80      640.13     26.40 o 
   6   6   1     5795.76     5797.24    114.97 o 
   7   6   1      299.46      298.56     26.32 o 
   8   6   1     3589.43     3859.80    107.51 o 
   9   6   1      562.37      582.33     29.05 o 
  10   6   1     2460.68     2599.61     69.28 o 
  11   6   1       36.85       36.41     16.42 o 
  12   6   1      947.63     1133.82    102.59 o 
 -11   7   1      236.22      217.37     40.48 o 
 -10   7   1      518.15      562.08     49.84 o 
  -9   7   1        4.32       26.16     15.37 o 
  -8   7   1     1338.96     1272.05     54.12 o 
  -7   7   1      134.70      171.98     37.73 o 
  -6   7   1      210.37      201.65     15.08 o 
  -5   7   1      132.12      154.20     13.46 o 
  -4   7   1      120.38      149.36     20.62 o 
  -3   7   1      426.09      355.47     22.77 o 
  -2   7   1      404.94      423.02     22.37 o 
  -1   7   1       16.72       21.22      8.53 o 
   0   7   1     1317.72     1232.58     33.36 o 
   1   7   1     1427.92     1365.77     35.70 o 
   2   7   1      788.37      710.93     34.93 o 
   3   7   1     1528.17     1472.78     43.68 o 
   4   7   1       31.20       36.00     11.08 o 
   5   7   1      514.55      561.27     35.98 o 
   6   7   1        1.21        6.16      9.72 o 
   7   7   1      407.05      446.24     34.12 o 
   8   7   1       86.19       83.72     21.48 o 
   9   7   1      205.63      203.82     26.96 o 
  10   7   1        9.86       20.45     15.21 o 
  11   7   1      490.68      441.41     55.29 o 
  -9   8   1      570.41      485.67     47.88 o 
  -8   8   1      554.96      607.38     42.78 o 
  -7   8   1       34.41       15.18     14.81 o 
  -6   8   1      493.29      507.11     23.30 o 
  -5   8   1        0.59       -7.76      8.94 o 
  -4   8   1     2027.93     1910.66     44.76 o 
  -3   8   1        5.14       15.37     11.14 o 
  -2   8   1     2483.25     2542.85     56.26 o 
  -1   8   1      254.08      270.32     19.35 o 
   0   8   1     2258.56     2293.83     52.83 o 
   1   8   1      110.13      141.27     16.57 o 
   2   8   1     1263.25     1185.10     40.74 o 
   3   8   1      110.35       87.55     15.33 o 
   4   8   1      990.39      999.92     37.82 o 
   5   8   1      173.38      184.18     19.43 o 
   6   8   1     1107.23     1020.30     50.48 o 
   7   8   1       47.60       58.78     17.83 o 
   8   8   1      452.61      522.45     39.82 o 
   9   8   1        7.72       37.93     18.50 o 
  -7   9   1      288.81      294.86     33.85 o 
  -6   9   1        0.14       14.87     11.86 o 
  -5   9   1      304.25      400.04     23.09 o 
  -4   9   1      103.15      118.24     17.46 o 
  -3   9   1      332.85      329.95     23.25 o 
  -2   9   1        7.50       -3.97     12.99 o 
  -1   9   1      248.39      248.30     20.05 o 
   0   9   1       57.31       60.57     12.83 o 
   1   9   1      611.69      640.33     33.50 o 
   2   9   1       43.13       37.88     14.48 o 
   3   9   1      600.04      559.00     35.48 o 
   4   9   1       96.40       83.50     20.27 o 
   5   9   1      221.69      282.83     25.01 o 
   6   9   1        0.72       11.88     17.19 o 
  -2  10   1      669.28      705.72     32.61 o 
  -1  10   1       15.24       15.61     12.71 o 
   0  10   1      247.89      271.11     25.80 o 
   1  10   1        0.09      -10.63     12.98 o 
 -16   0   2        9.61       -8.42     20.75 o 
 -15   0   2        8.44       -0.73     19.30 o 
 -14   0   2      404.25      292.82     40.63 o 
 -13   0   2      425.95      419.65     41.35 o 
 -12   0   2      258.89      253.31     23.36 o 
 -11   0   2      107.71       74.09     15.02 o 
 -10   0   2        2.59        6.67     32.36 o 
  -9   0   2      881.59      877.39     33.55 o 
  -8   0   2      621.80      790.94     22.00 o 
  -7   0   2     5102.52     5665.68    101.82 o 
  -6   0   2     6747.08     8025.41    139.11 o 
  -5   0   2     4595.73     4754.71     84.58 o 
  -4   0   2    16692.83    18681.52    310.89 o 
  -3   0   2     1308.34     1323.66     26.66 o 
  -2   0   2     3651.26     3979.99     69.02 o 
  -1   0   2    26954.14    28047.57    566.58 o 
   0   0   2     1275.23     1399.97     46.87 o 
   1   0   2     1944.48     1844.13     41.76 o 
   2   0   2    18984.38    19126.11    384.71 o 
   3   0   2    12884.93    11948.99    243.49 o 
   4   0   2    23012.17    23704.84    477.38 o 
   5   0   2    27045.09    28106.84    565.78 o 
   6   0   2     7536.32     7444.03    232.46 o 
   7   0   2     2619.75     2295.27     88.66 o 
   8   0   2     4150.80     4099.65    143.94 o 
   9   0   2     5357.27     5244.68    179.20 o 
  10   0   2     1449.49     1426.53     70.96 o 
  11   0   2     5014.03     4932.85    176.16 o 
  12   0   2     3499.08     3193.91    129.58 o 
  13   0   2     1785.40     1831.37     91.13 o 
  14   0   2     1421.68     1545.37     84.89 o 
  15   0   2      248.72      258.14     40.63 o 
 -15   1   2      290.08      340.28     38.89 o 
 -14   1   2       16.76        9.48     11.66 o 
 -13   1   2     1094.68     1042.56     39.81 o 
 -12   1   2      939.24      893.59     27.63 o 
 -11   1   2       68.36       76.34     13.03 o 
 -10   1   2      231.56      229.84     13.99 o 
  -9   1   2     3600.59     3739.10     63.84 o 
  -8   1   2       66.98       53.79      4.95 o 
  -7   1   2     3652.83     3888.74     51.80 o 
  -6   1   2        4.65       12.55      3.28 o 
  -5   1   2      924.73     1028.77     17.41 o 
  -4   1   2     1232.77     1153.76     17.71 o 
  -3   1   2       70.78       92.48      4.05 o 
  -2   1   2     9435.57    10405.02    135.37 o 
  -1   1   2     2917.02     3208.65     39.98 o 
   0   1   2    10274.68    11628.46    192.71 o 
   1   1   2       46.23       40.99      9.52 o 
   2   1   2    37280.94    41933.53    681.88 o 
   3   1   2     3924.66     4321.29     63.43 o 
   4   1   2     9414.74     9933.89    126.38 o 
   5   1   2     1607.14     1786.66     37.67 o 
   6   1   2     2386.60     2314.49     47.29 o 
   7   1   2      184.12      173.28     13.93 o 
   8   1   2     1455.74     1442.54     47.24 o 
   9   1   2      396.31      407.82     25.98 o 
  10   1   2      683.82      641.01     53.40 o 
  11   1   2       28.04       23.42     14.58 o 
  12   1   2      871.94      963.53     42.88 o 
  13   1   2      133.79      176.08     23.69 o 
  14   1   2      492.96      515.12     36.25 o 
  15   1   2      236.69      256.13     29.13 o 
 -15   2   2      111.73      130.33     19.19 o 
 -14   2   2     1674.49     1793.32     53.82 o 
 -13   2   2      236.53      250.58     23.49 o 
 -12   2   2     4371.42     4373.43     94.61 o 
 -11   2   2       36.69       53.91      9.75 o 
 -10   2   2     7423.06     7315.84    119.39 o 
  -9   2   2        5.52       17.02      5.60 o 
  -8   2   2    13698.37    14142.26    171.70 o 
  -7   2   2      167.51      177.33      9.79 o 
  -6   2   2    26573.85    28373.97    333.87 o 
  -5   2   2      268.64      256.25      8.69 o 
  -4   2   2    29925.06    30911.92    396.63 o 
  -3   2   2     2233.38     2157.10     32.63 o 
  -2   2   2    27926.06    29051.86    339.21 o 
  -1   2   2     4657.23     4585.69     55.92 o 
   0   2   2    49578.17    52657.21    742.53 o 
   1   2   2     9197.47    10528.02    148.73 o 
   2   2   2    21639.13    22679.98    313.53 o 
   3   2   2        5.12        5.13      3.55 o 
   4   2   2    16986.31    17457.45    243.78 o 
   5   2   2     5853.80     6121.75     90.18 o 
   6   2   2    10429.88    10870.71    140.10 o 
   7   2   2      184.15      146.37      9.07 o 
   8   2   2     1675.53     1657.27     32.22 o 
   9   2   2      192.87      206.81     29.09 o 
  10   2   2      428.26      446.65     63.12 o 
  11   2   2       38.95       36.88     15.00 o 
  12   2   2       10.74       14.26     14.79 o 
  13   2   2        0.32       -4.83     13.97 o 
  14   2   2      100.77      100.41     21.07 o 
 -15   3   2      673.29      807.18     38.36 o 
 -14   3   2        4.06       -4.33     21.04 o 
 -13   3   2     1178.52     1249.78     44.25 o 
 -12   3   2      154.21      158.05     17.23 o 
 -11   3   2      214.54      225.47     18.74 o 
 -10   3   2      257.76      267.53     13.37 o 
  -9   3   2     2554.19     2660.12     45.53 o 
  -8   3   2       33.90       39.93      5.91 o 
  -7   3   2     8452.29     8652.13    108.29 o 
  -6   3   2     1242.37     1250.11     23.95 o 
  -5   3   2    16386.65    17208.04    225.63 o 
  -4   3   2       24.00       33.70      4.08 o 
  -3   3   2    19848.88    21379.87    247.26 o 
  -2   3   2     1372.27     1604.91     21.59 o 
  -1   3   2    12275.61    13137.14    153.70 o 
   0   3   2       90.90      103.43      7.00 o 
   1   3   2    14403.04    14922.65    250.79 o 
   2   3   2     2411.38     2559.96     55.96 o 
   3   3   2    11830.24    12785.08    217.16 o 
   4   3   2       15.24       19.01      5.16 o 
   5   3   2    13796.92    14050.04    238.42 o 
   6   3   2     1462.69     1424.09     33.67 o 
   7   3   2     2021.64     1937.60     57.21 o 
   8   3   2      833.42      778.39     21.11 o 
   9   3   2       55.86       81.11     15.65 o 
  10   3   2       59.37       92.92     20.97 o 
  11   3   2       14.22        3.43     19.23 o 
  12   3   2       75.79      110.17     20.93 o 
  13   3   2      118.22      143.25     22.87 o 
  14   3   2        0.53      -21.11     14.07 o 
 -14   4   2       80.49      105.04     18.78 o 
 -13   4   2        0.78      -14.50     10.49 o 
 -12   4   2      141.76      147.68     17.32 o 
 -11   4   2       15.68        4.74     10.00 o 
 -10   4   2      589.15      589.63     23.87 o 
  -9   4   2       73.17       83.52     10.08 o 
  -8   4   2      213.04      196.08     14.27 o 
  -7   4   2      192.47      188.67     10.10 o 
  -6   4   2     1442.08     1426.15     33.42 o 
  -5   4   2      119.09      132.34      9.58 o 
  -4   4   2     3969.52     4419.39     57.44 o 
  -3   4   2     1497.47     1451.52     22.91 o 
  -2   4   2     5143.11     5580.65     70.26 o 
  -1   4   2     3982.12     4002.41     58.71 o 
   0   4   2     2483.38     2491.19     48.66 o 
   1   4   2      262.69      252.69     13.47 o 
   2   4   2     9895.92    10346.17    180.58 o 
   3   4   2     2312.73     2268.32     49.52 o 
   4   4   2     3732.47     3878.24     78.76 o 
   5   4   2     1427.13     1400.36     47.42 o 
   6   4   2       14.84        8.13      6.23 o 
   7   4   2     1426.58     1340.19     46.24 o 
   8   4   2      201.76      178.77     29.46 o 
   9   4   2     1702.81     1510.11     40.82 o 
  10   4   2      752.98      731.52     37.50 o 
  11   4   2        3.24      -11.73     14.51 o 
  12   4   2      451.53      475.34     40.92 o 
  13   4   2        0.74       35.87     16.69 o 
 -13   5   2      713.11      745.93     45.13 o 
 -12   5   2       82.53      100.84     20.61 o 
 -11   5   2     1269.38     1252.27     51.98 o 
 -10   5   2      208.18      233.21     20.15 o 
  -9   5   2     1758.89     1786.81     48.64 o 
  -8   5   2      702.83      722.29     27.52 o 
  -7   5   2     3181.83     3075.66     65.74 o 
  -6   5   2      404.47      464.21     17.31 o 
  -5   5   2     7708.47     7481.54    113.99 o 
  -4   5   2      226.69      210.75     13.66 o 
  -3   5   2     9793.99     9880.48    120.98 o 
  -2   5   2       28.98       32.73      7.63 o 
  -1   5   2     8606.28     8821.77    137.58 o 
   0   5   2     1137.41     1117.50     27.40 o 
   1   5   2     4166.39     4155.78     71.89 o 
   2   5   2        0.97        2.26      5.22 o 
   3   5   2     9079.46     9252.48    166.63 o 
   4   5   2      578.70      613.77     26.91 o 
   5   5   2     5086.73     5004.88     98.36 o 
   6   5   2        8.61        8.37     12.26 o 
   7   5   2     2690.53     2540.74    139.66 o 
   8   5   2        1.51      -12.02     10.08 o 
   9   5   2      544.85      576.38     51.80 o 
  10   5   2      167.55      144.41     21.24 o 
  11   5   2      643.84      635.86     38.67 o 
  12   5   2      374.67      368.42     50.21 o 
  13   5   2      154.01      199.37     39.47 o 
 -12   6   2      163.44      161.52     56.08 o 
 -11   6   2        0.11        6.91     11.34 o 
 -10   6   2        8.29        7.43     11.03 o 
  -9   6   2       66.70       88.11     14.19 o 
  -8   6   2       13.21       14.01      9.92 o 
  -7   6   2        5.44       24.67      8.14 o 
  -6   6   2      566.37      579.75     21.12 o 
  -5   6   2      167.65      181.63     13.53 o 
  -4   6   2      350.30      366.88     16.92 o 
  -3   6   2      746.15      717.62     19.58 o 
  -2   6   2       19.51       34.33     10.96 o 
  -1   6   2      849.86      785.04     27.23 o 
   0   6   2     1183.85     1189.96     30.52 o 
   1   6   2      883.27      826.03     25.13 o 
   2   6   2       20.81       36.65      9.17 o 
   3   6   2       12.33       27.95      8.70 o 
   4   6   2      101.18       88.57     12.52 o 
   5   6   2      319.05      350.46     20.78 o 
   6   6   2       45.11       40.11     10.67 o 
   7   6   2     1216.66     1180.41     90.76 o 
   8   6   2       41.93       37.21     15.75 o 
   9   6   2     1099.70     1230.49     76.33 o 
  10   6   2      972.44      900.06     72.99 o 
  11   6   2       70.89       14.51     22.49 o 
  12   6   2      112.58       76.70     21.03 o 
 -11   7   2      347.81      419.50     36.27 o 
 -10   7   2       12.11       26.70     29.89 o 
  -9   7   2      630.86      607.88     40.02 o 
  -8   7   2        0.15       -4.46     12.87 o 
  -7   7   2      927.12      923.21     35.84 o 
  -6   7   2       44.97       69.60     11.19 o 
  -5   7   2      700.02      654.92     27.04 o 
  -4   7   2      662.40      593.86     22.99 o 
  -3   7   2      636.85      568.62     22.39 o 
  -2   7   2     1726.14     1696.23     54.34 o 
  -1   7   2     1768.89     1839.32     43.15 o 
   0   7   2     1350.92     1331.03     53.58 o 
   1   7   2     4846.51     4756.49    222.63 o 
   2   7   2     1925.85     1724.51     53.51 o 
   3   7   2     2186.67     2205.44     56.99 o 
   4   7   2      409.69      365.74     31.48 o 
   5   7   2     1234.83     1297.59     41.21 o 
   6   7   2     1558.43     1291.78    136.91 o 
   7   7   2     1387.30     1379.41     56.36 o 
   8   7   2     1213.61      997.45     69.51 o 
   9   7   2     1248.74     1232.37     40.27 o 
  10   7   2      526.03      585.21     63.12 o 
  -9   8   2        3.62       -1.37     15.69 o 
  -8   8   2       70.17       61.46     18.43 o 
  -7   8   2      262.80      269.71     57.61 o 
  -6   8   2       30.13       35.20     11.10 o 
  -5   8   2      244.43      270.77     18.91 o 
  -4   8   2       70.77       81.29     14.79 o 
  -3   8   2      120.86      130.27     14.39 o 
  -2   8   2       33.78       14.36      8.84 o 
  -1   8   2       73.89       76.55     13.91 o 
   0   8   2       29.04       28.12      9.94 o 
   1   8   2      506.36      504.09     27.93 o 
   2   8   2       25.02       40.34     11.78 o 
   3   8   2     1232.65     1151.31     40.53 o 
   4   8   2      115.90      146.11     17.94 o 
   5   8   2      567.29      518.07     29.49 o 
   6   8   2      365.79      396.38     85.25 o 
   7   8   2       38.52       44.98     25.25 o 
   8   8   2       26.00       55.25     14.64 o 
   9   8   2      199.92      188.93     20.31 o 
  -7   9   2     1654.69     1714.74     85.83 o 
  -6   9   2      123.70      106.94     15.57 o 
  -5   9   2     1455.79     1449.10     40.76 o 
  -4   9   2       79.27       83.13     13.88 o 
  -3   9   2     2143.63     2208.98     52.59 o 
  -2   9   2       34.24       47.72     10.96 o 
  -1   9   2     3258.46     3205.38     60.32 o 
   0   9   2       16.89       40.83     14.06 o 
   1   9   2     2573.47     2597.00    196.33 o 
   2   9   2      638.27      614.71     40.01 o 
   3   9   2      822.61      733.66     43.13 o 
   4   9   2       53.49      101.31     21.19 o 
   5   9   2       92.49       86.07     20.36 o 
   6   9   2       12.02       -8.27     17.27 o 
  -1  10   2        7.54       17.09     11.65 o 
   0  10   2      985.78     1022.79     46.28 o 
 -16   1   3       10.26        3.63     20.24 o 
 -15   1   3      229.43      197.85     27.04 o 
 -14   1   3       61.87       48.03     16.88 o 
 -13   1   3     1244.20     1188.09     39.89 o 
 -12   1   3       40.90       30.71     10.72 o 
 -11   1   3     4350.93     4319.40     77.40 o 
 -10   1   3      249.14      276.26     14.62 o 
  -9   1   3     1817.62     1841.51     39.33 o 
  -8   1   3      470.07      487.38     17.47 o 
  -7   1   3     1704.38     1596.23     25.18 o 
  -6   1   3     2445.45     2718.93     37.59 o 
  -5   1   3     7228.23     7256.73     89.24 o 
  -4   1   3     5059.06     5416.15     67.31 o 
  -3   1   3    26608.87    28725.46    368.23 o 
  -2   1   3     4986.17     5070.08     69.07 o 
  -1   1   3    39653.80    43565.81    617.60 o 
   0   1   3       24.82       15.47      4.41 o 
   1   1   3    26861.81    29051.51    474.73 o 
   2   1   3      160.79      170.91     31.29 o 
   3   1   3     3846.25     3980.35     71.41 o 
   4   1   3     4012.54     4053.18     63.63 o 
   5   1   3     4529.76     4754.93     74.10 o 
   6   1   3     7821.34     7889.75    139.40 o 
   7   1   3     3972.33     3894.61     75.38 o 
   8   1   3     2496.22     2433.85     69.30 o 
   9   1   3     2856.00     2730.31     92.43 o 
  10   1   3      212.47      183.56     21.85 o 
  11   1   3      149.81      126.50     35.04 o 
  12   1   3      101.21      101.61     19.35 o 
  13   1   3       48.46       65.38     18.16 o 
  14   1   3      563.20      540.80     41.94 o 
 -15   2   3       24.20       19.11     17.34 o 
 -14   2   3      535.43      536.67     29.82 o 
 -13   2   3       67.88       70.86     13.71 o 
 -12   2   3      594.86      671.81     29.33 o 
 -11   2   3     1867.23     1813.34     48.43 o 
 -10   2   3      929.99      884.59     34.17 o 
  -9   2   3      901.73      866.98     20.85 o 
  -8   2   3      451.46      473.33     12.74 o 
  -7   2   3      616.95      581.33     13.41 o 
  -6   2   3      183.47      159.71      9.43 o 
  -5   2   3      165.40      163.03      7.09 o 
  -4   2   3      473.01      529.42     12.63 o 
  -3   2   3     2270.59     2522.24     37.96 o 
  -2   2   3     5754.15     6152.64     75.70 o 
  -1   2   3       27.92       58.60      4.19 o 
   0   2   3      320.49      337.29     12.05 o 
   1   2   3     2194.32     2182.80     43.03 o 
   2   2   3      909.06      934.84     20.02 o 
   3   2   3     1170.56     1232.76     23.60 o 
   4   2   3     3943.34     4236.69     65.14 o 
   5   2   3     5805.48     6021.38     89.46 o 
   6   2   3       69.72       61.90      5.99 o 
   7   2   3     2924.95     2837.38     59.62 o 
   8   2   3     1301.95     1333.05     35.19 o 
   9   2   3      239.47      236.23     29.53 o 
  10   2   3      579.94      559.51     33.27 o 
  11   2   3      120.98      100.92     19.02 o 
  12   2   3       10.76       24.33     30.04 o 
  13   2   3       73.26      101.80     21.38 o 
  14   2   3        0.93       -6.51     25.54 o 
 -15   3   3      206.51      207.87     22.91 o 
 -14   3   3      302.20      339.37     25.70 o 
 -13   3   3      704.97      706.56     32.75 o 
 -12   3   3      199.09      195.44     20.17 o 
 -11   3   3      486.71      529.26     25.91 o 
 -10   3   3     1633.52     1619.62     37.73 o 
  -9   3   3     7338.99     7245.65    117.74 o 
  -8   3   3     5514.71     5700.76     75.26 o 
  -7   3   3    11756.10    11915.46    146.24 o 
  -6   3   3     2743.07     2783.02     44.30 o 
  -5   3   3    19455.59    20162.73    263.34 o 
  -4   3   3     5826.67     6196.24     86.31 o 
  -3   3   3    26165.35    27502.03    323.32 o 
  -2   3   3     2099.43     2181.83     30.73 o 
  -1   3   3    29758.52    31520.04    360.86 o 
   0   3   3     2847.08     2845.66     42.33 o 
   1   3   3    18092.08    18780.50    263.45 o 
   2   3   3     1655.29     1649.39     30.90 o 
   3   3   3    13681.36    14171.72    201.72 o 
   4   3   3     2031.91     2108.85     39.40 o 
   5   3   3     7339.20     7198.39    107.68 o 
   6   3   3      378.39      390.74     13.61 o 
   7   3   3     9101.63     9143.86    136.82 o 
   8   3   3        6.21       11.01      7.49 o 
   9   3   3     3024.89     2927.49     83.66 o 
  10   3   3      143.14      136.54     19.66 o 
  11   3   3     1096.28     1082.11     47.08 o 
  12   3   3       48.32       64.77     18.76 o 
  13   3   3      206.38      234.45     28.61 o 
  14   3   3        4.44       14.41     16.84 o 
 -14   4   3      238.36      267.93     24.04 o 
 -13   4   3     1473.69     1623.12     54.97 o 
 -12   4   3     4007.27     4005.03     90.22 o 
 -11   4   3      909.78     1013.16     39.39 o 
 -10   4   3     3072.31     3107.14     60.96 o 
  -9   4   3       78.54       65.89      9.27 o 
  -8   4   3     2337.56     2276.39     40.34 o 
  -7   4   3     1769.77     1600.76     30.60 o 
  -6   4   3     8013.33     8158.26    113.87 o 
  -5   4   3     7460.08     7440.37    103.94 o 
  -4   4   3    13757.44    13705.44    182.59 o 
  -3   4   3     8196.15     8337.29    102.15 o 
  -2   4   3    29997.56    31838.65    366.62 o 
  -1   4   3     2276.78     2434.85     41.25 o 
   0   4   3    38840.45    41021.91    510.68 o 
   1   4   3      862.94      858.03     23.90 o 
   2   4   3    12070.06    11903.16    172.91 o 
   3   4   3        8.69        8.07      5.41 o 
   4   4   3    11362.56    11415.73    167.07 o 
   5   4   3      844.59      762.97     39.90 o 
   6   4   3    10570.01    10613.26    156.98 o 
   7   4   3      633.91      597.51     34.16 o 
   8   4   3     7757.41     7558.63    118.27 o 
   9   4   3      164.40      145.57     19.90 o 
  10   4   3     1742.70     1698.64     79.59 o 
  11   4   3      483.25      434.97     35.33 o 
  12   4   3      236.15      284.44     29.21 o 
  13   4   3        8.18      -16.22     15.98 o 
 -14   5   3      726.10      832.46     49.38 o 
 -13   5   3      112.50      116.41     21.76 o 
 -12   5   3     1112.46     1095.13     70.74 o 
 -11   5   3        2.59       16.27     13.99 o 
 -10   5   3      403.34      395.52     24.15 o 
  -9   5   3      113.17      132.79     15.25 o 
  -8   5   3      301.44      319.85     16.60 o 
  -7   5   3     1099.01     1067.34     31.86 o 
  -6   5   3     1826.34     1813.84     38.87 o 
  -5   5   3       19.32       26.67      6.90 o 
  -4   5   3     2688.33     2627.76     57.76 o 
  -3   5   3     1864.89     1776.32     29.00 o 
  -2   5   3      173.57      193.59      8.65 o 
  -1   5   3     3390.70     3223.59     50.93 o 
   0   5   3     2008.52     1996.54     35.60 o 
   1   5   3     1325.57     1234.90     38.53 o 
   2   5   3     1291.71     1232.62     28.81 o 
   3   5   3        6.07        4.35      6.76 o 
   4   5   3      537.92      494.41     19.08 o 
   5   5   3      116.16      135.59     11.12 o 
   6   5   3      581.69      552.38     22.85 o 
   7   5   3      563.87      565.03     49.76 o 
   8   5   3      386.90      392.65     20.74 o 
   9   5   3      216.98      235.47     15.51 o 
  10   5   3      750.58      749.63     40.92 o 
  11   5   3      373.63      336.40     38.45 o 
  12   5   3     1219.89     1115.97     59.42 o 
 -12   6   3       78.63       95.89     21.38 o 
 -11   6   3       59.74       89.90     17.39 o 
 -10   6   3      950.89      926.08     36.03 o 
  -9   6   3       99.84       95.61     14.39 o 
  -8   6   3      678.78      645.90     28.50 o 
  -7   6   3        1.42        5.63      7.70 o 
  -6   6   3      524.64      504.31     24.68 o 
  -5   6   3        0.28       12.30      7.58 o 
  -4   6   3     3007.16     3007.72     65.56 o 
  -3   6   3       10.31       16.81      7.33 o 
  -2   6   3     1440.39     1399.23     38.86 o 
  -1   6   3        0.57        7.59      9.84 o 
   0   6   3     1182.50     1242.72     34.61 o 
   1   6   3      148.66      176.53     14.10 o 
   2   6   3     1478.92     1477.24     34.51 o 
   3   6   3     2376.84     2243.95     66.44 o 
   4   6   3      361.43      398.05     18.23 o 
   5   6   3     2219.00     2098.66     44.22 o 
   6   6   3      743.09      784.47     29.47 o 
   7   6   3      752.93      705.45     28.02 o 
   8   6   3      182.82      181.46     20.20 o 
   9   6   3      632.98      518.55     25.78 o 
  10   6   3       78.85      124.48     21.58 o 
  11   6   3      484.85      452.03     35.57 o 
 -11   7   3       65.71      113.14     49.34 o 
 -10   7   3      258.31      243.70     29.43 o 
  -9   7   3       63.17       37.59     16.71 o 
  -8   7   3      535.23      555.57     38.27 o 
  -7   7   3      385.03      365.66     24.07 o 
  -6   7   3       37.90       31.52     17.02 o 
  -5   7   3      624.14      626.55     24.03 o 
  -4   7   3      327.21      286.15     17.84 o 
  -3   7   3       77.88       78.44      9.69 o 
  -2   7   3       62.93       48.67      8.95 o 
  -1   7   3       22.69       22.05      7.00 o 
   0   7   3      519.57      533.55     23.45 o 
   1   7   3     1112.01     1124.64     30.96 o 
   2   7   3      681.48      647.54     23.94 o 
   3   7   3      309.30      308.80     17.85 o 
   4   7   3        6.41        4.35      8.45 o 
   5   7   3      354.04      329.23     21.74 o 
   6   7   3       23.91       50.43     14.18 o 
   7   7   3       80.32       71.58     14.32 o 
   8   7   3        0.36       -1.44     10.50 o 
   9   7   3       27.19       32.40     13.70 o 
  10   7   3       24.11       16.69     25.25 o 
  -9   8   3      685.77      810.39     88.95 o 
  -8   8   3     1613.54     1675.22     68.06 o 
  -7   8   3      302.36      344.49     33.86 o 
  -6   8   3     3366.35     3339.61     66.86 o 
  -5   8   3      279.26      336.33     20.58 o 
  -4   8   3     2754.33     2761.28     58.36 o 
  -3   8   3      128.63      165.61     13.79 o 
  -2   8   3     3250.52     3276.16     58.53 o 
  -1   8   3      610.54      625.61     22.85 o 
   0   8   3     1683.09     1580.15     40.22 o 
   1   8   3     1428.85     1310.96     36.11 o 
   2   8   3     2309.39     2291.36     51.39 o 
   3   8   3      661.14      632.16     33.85 o 
   4   8   3     4409.04     4381.49     81.76 o 
   5   8   3       59.22       53.98     15.18 o 
   6   8   3     1381.99     1371.79     68.72 o 
   7   8   3       10.01        3.54     12.51 o 
   8   8   3      257.53      341.98     30.57 o 
  -7   9   3      144.89      153.30     27.42 o 
  -6   9   3      113.86      158.75     20.81 o 
  -5   9   3      342.84      349.92     25.01 o 
  -4   9   3      102.67      140.92     20.99 o 
  -3   9   3      253.21      253.40     20.54 o 
  -2   9   3       29.12       49.32     13.25 o 
  -1   9   3      449.85      438.60     21.79 o 
   0   9   3       52.19       71.75     13.69 o 
   1   9   3      713.76      726.11     34.10 o 
   2   9   3      196.62      204.01     18.90 o 
   3   9   3      135.22      188.15     18.42 o 
   4   9   3       13.65       17.72     12.37 o 
   5   9   3      362.90      446.48     37.31 o 
   6   9   3       22.05       17.91     14.33 o 
 -16   0   4      756.20      826.81     70.38 o 
 -15   0   4      304.99      287.16     44.55 o 
 -14   0   4     1199.55     1335.84     80.24 o 
 -13   0   4       13.07       33.37     20.90 o 
 -12   0   4     1080.80     1022.26     63.85 o 
 -11   0   4        6.83        4.19     11.14 o 
 -10   0   4     8760.30     8887.58    199.04 o 
  -9   0   4      241.94      251.19     13.85 o 
  -8   0   4    29164.23    31444.91    524.46 o 
  -7   0   4     5901.20     6550.42    117.20 o 
  -6   0   4    19773.23    21239.50    355.51 o 
  -5   0   4     8777.14    10000.30    171.33 o 
  -4   0   4     9504.52    10112.81    172.35 o 
  -3   0   4       86.12       52.62      4.92 o 
  -2   0   4    24068.04    25660.53    522.62 o 
  -1   0   4     2482.23     2272.35     78.65 o 
   0   0   4    15404.21    16469.71    472.75 o 
   1   0   4     2330.98     2445.82     57.76 o 
   2   0   4     9028.92     9001.31    188.41 o 
   3   0   4     1085.70     1229.15     34.88 o 
   4   0   4      366.93      335.01     16.53 o 
   5   0   4       25.81       15.74      7.16 o 
   6   0   4      997.36     1006.12     31.75 o 
   7   0   4     1739.95     1667.40     74.73 o 
   8   0   4       58.03       63.41     19.73 o 
   9   0   4      292.25      302.11     35.41 o 
  10   0   4      302.10      241.02     34.24 o 
  11   0   4      238.86      220.41     34.83 o 
  12   0   4       70.55       58.19     25.39 o 
  13   0   4      121.18      120.58     31.92 o 
  14   0   4       16.44       39.18     25.25 o 
 -16   1   4      147.86      145.16     27.03 o 
 -15   1   4      664.47      685.26     43.91 o 
 -14   1   4      234.16      270.84     29.17 o 
 -13   1   4      668.79      623.37     38.40 o 
 -12   1   4      284.77      288.61     25.04 o 
 -11   1   4      654.77      710.20     31.14 o 
 -10   1   4     1971.82     2056.19     37.30 o 
  -9   1   4     4275.42     4220.23     58.04 o 
  -8   1   4     2345.22     2271.75     34.22 o 
  -7   1   4     4353.26     4386.66     58.08 o 
  -6   1   4       23.44       41.45      6.57 o 
  -5   1   4       83.36       51.15      6.90 o 
  -4   1   4     9066.99     9084.17    121.86 o 
  -3   1   4        6.27       29.31     11.78 o 
  -2   1   4     3092.12     2865.67     38.00 o 
  -1   1   4      188.37      192.86      9.06 o 
   0   1   4     5986.47     5952.36    103.88 o 
   1   1   4     3531.05     3742.87     68.67 o 
   2   1   4     6576.80     6770.63    117.77 o 
   3   1   4       97.39       87.68      7.71 o 
   4   1   4     6192.61     6373.48     97.80 o 
   5   1   4      496.56      449.29     19.50 o 
   6   1   4     1056.21      990.61     22.00 o 
   7   1   4     1690.86     1623.14     39.43 o 
   8   1   4       89.11       83.60     15.82 o 
   9   1   4      685.78      636.24     34.06 o 
  10   1   4       10.38       14.03     23.87 o 
  11   1   4      170.22      165.39     22.62 o 
  12   1   4       34.26       25.42     15.23 o 
  13   1   4      170.26      129.09     22.61 o 
  14   1   4       14.13       28.63     17.49 o 
 -15   2   4        5.08        0.77     16.01 o 
 -14   2   4      142.80      163.56     29.89 o 
 -13   2   4      319.80      326.26     23.43 o 
 -12   2   4       90.93       64.46     12.65 o 
 -11   2   4     2326.57     2243.45     56.41 o 
 -10   2   4     1329.50     1314.37     37.41 o 
  -9   2   4     2827.13     2835.76     47.13 o 
  -8   2   4     2914.10     2783.96     40.75 o 
  -7   2   4     3877.57     3902.57     52.93 o 
  -6   2   4     5941.47     5723.36     73.22 o 
  -5   2   4     8383.29     8649.69    117.66 o 
  -4   2   4     3129.59     2924.39     44.49 o 
  -3   2   4    25425.07    27252.70    351.42 o 
  -2   2   4     9599.92    10244.57    123.62 o 
  -1   2   4    34678.68    38220.41    624.38 o 
   0   2   4    27250.96    29928.91    491.17 o 
   1   2   4    11809.58    12222.33    206.25 o 
   2   2   4    25155.37    27542.86    453.56 o 
   3   2   4     8335.95     8542.79    147.95 o 
   4   2   4    14937.98    15736.24    264.36 o 
   5   2   4     9853.71    10150.29    174.54 o 
   6   2   4     4141.26     4191.56     69.00 o 
   7   2   4     2966.65     2748.98    139.11 o 
   8   2   4     4470.81     4576.84    115.51 o 
   9   2   4     2191.65     2105.59     66.32 o 
  10   2   4     1910.28     1854.31     62.68 o 
  11   2   4      291.53      320.87     50.42 o 
  12   2   4     1950.22     1900.27     67.92 o 
  13   2   4      284.82      259.97     29.17 o 
  14   2   4      438.12      501.56     38.49 o 
 -15   3   4       11.55        5.72     17.58 o 
 -14   3   4        1.91        5.40     12.41 o 
 -13   3   4      346.64      340.42     24.69 o 
 -12   3   4      925.09     1017.69     36.26 o 
 -11   3   4      867.07      856.67     31.86 o 
 -10   3   4     7486.70     7746.24    126.84 o 
  -9   3   4     2613.18     2639.72     52.04 o 
  -8   3   4     1868.48     1817.77     33.92 o 
  -7   3   4     2066.54     2010.37     31.51 o 
  -6   3   4      421.56      388.49     10.87 o 
  -5   3   4     3814.64     4032.18     60.20 o 
  -4   3   4     4430.31     4374.29     64.01 o 
  -3   3   4     2913.17     2828.08     39.20 o 
  -2   3   4     5254.65     4986.20     70.35 o 
  -1   3   4     5562.77     5356.37     84.34 o 
   0   3   4    11252.71    11288.55    192.82 o 
   1   3   4     8508.21     8402.93    146.86 o 
   2   3   4     1735.49     1662.12     33.54 o 
   3   3   4     8992.29     9089.63    133.53 o 
   4   3   4      624.10      562.03     16.64 o 
   5   3   4     3320.99     3204.04     64.48 o 
   6   3   4     1746.83     1562.74     37.18 o 
   7   3   4     1595.89     1605.20     66.40 o 
   8   3   4     2082.55     1923.02     47.95 o 
   9   3   4     1770.27     1807.47     61.17 o 
  10   3   4      953.96      979.96     44.04 o 
  11   3   4     1464.23     1555.58     58.95 o 
  12   3   4       28.83       23.47     23.29 o 
  13   3   4      235.04      276.05     33.08 o 
 -14   4   4      353.04      375.97     40.15 o 
 -13   4   4        7.96       -0.01     12.41 o 
 -12   4   4      652.96      609.28     32.56 o 
 -11   4   4      302.26      301.38     18.02 o 
 -10   4   4     1693.75     1660.86     39.54 o 
  -9   4   4       59.82       79.73      9.99 o 
  -8   4   4     1993.55     1925.68     36.29 o 
  -7   4   4      302.97      307.05     12.93 o 
  -6   4   4      671.66      640.10     17.36 o 
  -5   4   4      894.32      829.26     27.98 o 
  -4   4   4     4022.89     3879.68     58.66 o 
  -3   4   4      134.05      134.49      7.61 o 
  -2   4   4     3077.17     2945.40     45.98 o 
  -1   4   4       27.59       28.23      5.18 o 
   0   4   4     4699.71     5061.93     79.84 o 
   1   4   4      772.16      815.96     20.91 o 
   2   4   4      616.65      577.03     17.65 o 
   3   4   4       10.93        7.84      5.76 o 
   4   4   4      752.26      701.68     20.30 o 
   5   4   4      155.03      116.20     11.46 o 
   6   4   4     1735.25     1680.11     35.09 o 
   7   4   4      308.68      294.42     17.62 o 
   8   4   4      147.72      113.23     12.06 o 
   9   4   4      112.88      116.28     19.19 o 
  10   4   4       14.85       -1.62     17.05 o 
  11   4   4      475.74      416.28     33.59 o 
  12   4   4        2.03       -0.22     13.56 o 
  13   4   4       48.38       49.78     20.94 o 
 -13   5   4       75.79      105.15     21.71 o 
 -12   5   4      355.57      414.19     33.49 o 
 -11   5   4       63.26       87.71     14.78 o 
 -10   5   4      436.26      471.26     25.91 o 
  -9   5   4     3951.87     3969.38    110.53 o 
  -8   5   4      678.91      688.82     27.44 o 
  -7   5   4     6932.10     6909.23    113.26 o 
  -6   5   4      133.84      188.74     12.87 o 
  -5   5   4     3324.88     3332.27     60.93 o 
  -4   5   4     1355.18     1410.28     32.12 o 
  -3   5   4     5139.90     5264.54     77.18 o 
  -2   5   4     4333.31     4473.30     60.46 o 
  -1   5   4     7734.45     7780.79    107.83 o 
   0   5   4     1849.25     1732.56     36.16 o 
   1   5   4    10041.40     9346.67    379.21 o 
   2   5   4     3002.26     2948.10     77.93 o 
   3   5   4     5380.62     5323.56     99.46 o 
   4   5   4     1219.52     1207.28     44.60 o 
   5   5   4     1535.83     1627.69     36.12 o 
   6   5   4      521.44      503.20     23.18 o 
   7   5   4      966.85     1048.46     43.82 o 
   8   5   4     1052.95      977.89     32.09 o 
   9   5   4     1089.36     1118.70     87.43 o 
  10   5   4      183.68      142.58     22.55 o 
  11   5   4      520.92      531.45     50.64 o 
  12   5   4        5.39       17.99     15.79 o 
 -12   6   4      125.73      118.64     23.15 o 
 -11   6   4      197.88      235.75     22.05 o 
 -10   6   4      345.61      304.70     23.60 o 
  -9   6   4        7.51        3.71     12.84 o 
  -8   6   4       80.64       77.62     11.75 o 
  -7   6   4      325.20      335.58     17.82 o 
  -6   6   4      147.47      170.13     21.50 o 
  -5   6   4       18.50       25.88      9.76 o 
  -4   6   4      783.42      845.77     57.07 o 
  -3   6   4      200.39      189.36     11.68 o 
  -2   6   4     1019.62     1044.19     24.93 o 
  -1   6   4     1016.90      965.79     23.98 o 
   0   6   4      865.79      888.62     57.32 o 
   1   6   4      664.22      646.21     21.87 o 
   2   6   4      337.77      360.03     18.45 o 
   3   6   4      556.98      520.72     20.66 o 
   4   6   4       27.41       30.26      9.00 o 
   5   6   4      250.28      243.34     15.69 o 
   6   6   4       61.69       57.96     17.05 o 
   7   6   4       12.19        4.41     10.52 o 
   8   6   4      177.58      171.97     17.79 o 
   9   6   4       11.15       15.14     12.29 o 
  10   6   4      273.71      277.23     50.13 o 
  11   6   4       35.37       45.17     40.27 o 
 -11   7   4     1521.53     1595.17     66.33 o 
 -10   7   4       99.35       88.13     20.46 o 
  -9   7   4      612.71      639.97     42.15 o 
  -8   7   4        0.29        7.60     14.11 o 
  -7   7   4     1848.54     1831.12    123.73 o 
  -6   7   4        0.31       26.34     14.86 o 
  -5   7   4     2852.39     2741.83     81.69 o 
  -4   7   4        1.48       10.56      8.54 o 
  -3   7   4     2231.45     2149.81     53.19 o 
  -2   7   4      589.30      601.04     20.53 o 
  -1   7   4     3870.66     3839.68     63.92 o 
   0   7   4      597.06      552.36     25.85 o 
   1   7   4     1788.80     1782.68     41.29 o 
   2   7   4        7.52       11.21      8.59 o 
   3   7   4      949.89      877.22     27.68 o 
   4   7   4      220.83      203.79     15.87 o 
   5   7   4      392.53      372.53     20.05 o 
   6   7   4      420.01      402.37     24.80 o 
   7   7   4      110.02      137.78     17.74 o 
   8   7   4       97.42       73.67     17.43 o 
   9   7   4       26.97       -2.75     13.15 o 
  -9   8   4       20.06       70.64     39.83 o 
  -8   8   4      538.80      638.33     57.90 o 
  -7   8   4      380.33      359.02     26.63 o 
  -6   8   4      174.40      194.14     22.71 o 
  -5   8   4      209.17      209.87     21.23 o 
  -4   8   4      111.54      134.45     15.14 o 
  -3   8   4      552.33      585.98     25.95 o 
  -2   8   4       20.39       37.97     11.09 o 
  -1   8   4      187.30      200.24     19.28 o 
   0   8   4        0.28        7.92     10.87 o 
   1   8   4      279.04      288.96     19.21 o 
   2   8   4      218.23      215.79     17.46 o 
   3   8   4      640.58      658.51     26.96 o 
   4   8   4        6.14       20.08     10.25 o 
   5   8   4      101.35      113.86     18.76 o 
   6   8   4       36.68       15.78     14.02 o 
   7   8   4        5.12       -9.72     12.98 o 
   8   8   4        1.14      -13.77     13.24 o 
  -6   9   4     1160.39     1207.91     46.86 o 
  -5   9   4      477.89      458.89     41.26 o 
  -4   9   4     1339.42     1442.55     88.89 o 
  -3   9   4      797.58      778.43     31.86 o 
  -2   9   4      558.85      627.72     29.13 o 
  -1   9   4      441.70      454.46     35.54 o 
   0   9   4     1127.75     1252.22     37.84 o 
   1   9   4      942.35      984.84     34.35 o 
   2   9   4     1757.56     1765.87     47.40 o 
   3   9   4      563.77      607.12     28.42 o 
   4   9   4     1118.44     1092.44     36.30 o 
   5   9   4     1073.30     1222.58     44.53 o 
 -15   1   5     1073.77     1074.86     52.82 o 
 -14   1   5       40.39       53.80     17.95 o 
 -13   1   5     1820.45     1627.61     60.54 o 
 -12   1   5      296.37      309.39     31.05 o 
 -11   1   5     2847.38     2922.42     71.31 o 
 -10   1   5      754.70      712.58     21.91 o 
  -9   1   5     7541.71     7640.87    108.13 o 
  -8   1   5     3366.29     3225.34     45.73 o 
  -7   1   5    12529.24    12827.23    155.99 o 
  -6   1   5     5977.52     6068.95     77.10 o 
  -5   1   5    23416.35    24956.53    323.78 o 
  -4   1   5     2148.81     2159.01     36.83 o 
  -3   1   5    22493.17    23922.66    309.84 o 
  -2   1   5      940.34      963.17     23.68 o 
  -1   1   5     9894.90    10034.58    170.94 o 
   0   1   5     8471.19     9205.34    158.03 o 
   1   1   5     6597.48     6294.79    111.48 o 
   2   1   5     8675.24     9365.00    161.42 o 
   3   1   5    12912.54    12917.23    219.16 o 
   4   1   5     1372.29     1366.24     36.00 o 
   5   1   5     7177.60     7082.53    109.89 o 
   6   1   5       38.57       44.84      6.91 o 
   7   1   5      719.68      647.41     27.68 o 
   8   1   5      336.00      347.77     30.25 o 
   9   1   5       76.06       78.48     20.82 o 
  10   1   5     1001.19     1032.27     45.34 o 
  11   1   5      413.53      442.17     46.72 o 
  12   1   5      550.82      496.96     36.31 o 
  13   1   5      298.96      325.06     32.21 o 
  14   1   5       12.67       12.21     16.76 o 
 -15   2   5      238.97      260.26     30.95 o 
 -14   2   5      583.60      616.02     40.20 o 
 -13   2   5      187.51      167.73     21.95 o 
 -12   2   5      461.69      529.16     26.37 o 
 -11   2   5      269.59      255.32     18.58 o 
 -10   2   5      576.55      545.50     20.54 o 
  -9   2   5     2140.26     2187.22     46.42 o 
  -8   2   5     4373.37     4501.13     68.15 o 
  -7   2   5      248.07      219.86     11.06 o 
  -6   2   5    13802.19    14329.58    191.05 o 
  -5   2   5       63.23       88.58     11.18 o 
  -4   2   5     6284.61     5839.81     82.46 o 
  -3   2   5      568.59      564.82     18.70 o 
  -2   2   5     5469.89     5420.86     84.12 o 
  -1   2   5      387.62      389.66     17.08 o 
   0   2   5     5372.07     5487.37     98.64 o 
   1   2   5     1090.11     1008.65     25.92 o 
   2   2   5    11368.77    11912.25    203.47 o 
   3   2   5      470.57      466.20     17.28 o 
   4   2   5     7973.06     8286.74    145.78 o 
   5   2   5      622.19      576.28     19.81 o 
   6   2   5     3236.26     3007.81    121.31 o 
   7   2   5      385.78      346.84     18.79 o 
   8   2   5        5.43        6.35     12.66 o 
   9   2   5      172.22      153.93     21.00 o 
  10   2   5       48.23       26.22     15.44 o 
  11   2   5        2.53       -5.88     13.32 o 
  12   2   5        1.54       -3.81     15.34 o 
  13   2   5       11.59        1.51     26.70 o 
 -15   3   5        8.37       48.24     19.48 o 
 -14   3   5       50.38       27.42     14.26 o 
 -13   3   5       42.42       69.60     14.57 o 
 -12   3   5       21.41       21.07     19.73 o 
 -11   3   5       55.42       68.23     10.32 o 
 -10   3   5      319.24      322.76     17.57 o 
  -9   3   5       83.15      107.00      9.61 o 
  -8   3   5      256.85      240.52     12.11 o 
  -7   3   5      130.10      190.58     28.28 o 
  -6   3   5     1508.71     1428.39     27.97 o 
  -5   3   5      591.01      636.51     16.60 o 
  -4   3   5     5685.85     5637.24     80.86 o 
  -3   3   5     1148.00     1300.81     23.69 o 
  -2   3   5     5706.24     5613.33     79.15 o 
  -1   3   5       12.92       17.44      5.15 o 
   0   3   5     6380.97     6526.21    117.20 o 
   1   3   5      511.52      538.88     18.82 o 
   2   3   5    16255.83    17328.79    292.37 o 
   3   3   5     2120.10     2163.07     47.67 o 
   4   3   5    12613.43    12876.75    221.73 o 
   5   3   5     1366.97     1409.62     35.66 o 
   6   3   5     6009.61     5855.57    187.04 o 
   7   3   5      822.77      801.51     28.76 o 
   8   3   5     3490.47     3381.35    181.67 o 
   9   3   5      523.32      495.85     33.24 o 
  10   3   5     1712.92     1687.43     71.97 o 
  11   3   5      109.99       94.19     20.67 o 
  12   3   5      289.94      328.17     32.45 o 
  13   3   5       91.82       92.40     22.40 o 
 -14   4   5        2.40       24.15     14.07 o 
 -13   4   5      157.12      172.44     19.39 o 
 -12   4   5        4.80       -6.49     10.38 o 
 -11   4   5       23.11       29.31      9.51 o 
 -10   4   5      182.48      169.36     13.99 o 
  -9   4   5      850.35      856.52     22.81 o 
  -8   4   5       88.90       79.95      9.33 o 
  -7   4   5     5229.63     5157.32     77.70 o 
  -6   4   5      552.74      521.30     16.36 o 
  -5   4   5     1637.40     1627.69     31.04 o 
  -4   4   5      876.19      815.83     19.44 o 
  -3   4   5     4795.23     4904.14     71.80 o 
  -2   4   5        1.61       12.97      7.05 o 
  -1   4   5    10759.56    11065.73    192.61 o 
   0   4   5     1600.16     1610.72     39.17 o 
   1   4   5    11234.56    11126.13    194.41 o 
   2   4   5     2518.15     2552.51     55.65 o 
   3   4   5     8560.96     8404.48    151.31 o 
   4   4   5     2132.40     2101.61     49.11 o 
   5   4   5     4226.37     4222.32     84.42 o 
   6   4   5      776.80      701.65     33.75 o 
   7   4   5     1082.55     1065.52    128.35 o 
   8   4   5      223.24      222.97     18.03 o 
   9   4   5     2057.61     2109.02     70.59 o 
  10   4   5      132.64      180.05     24.84 o 
  11   4   5     1742.69     1775.90     83.80 o 
  12   4   5      459.73      567.12     43.89 o 
 -13   5   5      848.29      851.14     47.66 o 
 -12   5   5      246.87      249.54     27.75 o 
 -11   5   5     2019.51     1980.67     55.29 o 
 -10   5   5      307.12      344.34     23.10 o 
  -9   5   5     1133.97     1092.45     39.48 o 
  -8   5   5      341.07      319.03     17.36 o 
  -7   5   5      975.58      931.53     27.08 o 
  -6   5   5      865.95      869.36     30.48 o 
  -5   5   5     3840.81     3677.93     70.40 o 
  -4   5   5      176.14      190.21     10.33 o 
  -3   5   5     6579.86     6606.66    114.48 o 
  -2   5   5      129.34      167.15     11.60 o 
  -1   5   5    12722.00    12293.25    600.01 o 
   0   5   5      362.54      400.03     22.85 o 
   1   5   5     4990.65     4906.95     81.44 o 
   2   5   5     1024.26     1042.36     33.85 o 
   3   5   5       84.88       75.48      9.94 o 
   4   5   5       91.68       65.42      9.79 o 
   5   5   5      376.09      340.92     16.69 o 
   6   5   5        6.47       16.56     10.63 o 
   7   5   5      313.19      300.92     25.76 o 
   8   5   5       25.39       54.73     15.83 o 
   9   5   5       52.74       33.54     15.88 o 
  10   5   5      351.15      395.30     33.27 o 
  11   5   5        1.01       39.74     19.49 o 
 -12   6   5     1304.87     1282.65     56.16 o 
 -11   6   5      562.37      615.12     63.37 o 
 -10   6   5     2618.71     2603.95     67.43 o 
  -9   6   5      322.62      357.32     38.63 o 
  -8   6   5     6227.76     6200.77    107.22 o 
  -7   6   5      498.35      603.71     23.35 o 
  -6   6   5     6073.41     6291.61    124.98 o 
  -5   6   5     2341.86     2322.01     58.37 o 
  -4   6   5     9170.17     9171.94    171.03 o 
  -3   6   5      447.62      481.67     19.35 o 
  -2   6   5     9530.30     9816.58    155.18 o 
  -1   6   5      291.98      287.32     15.71 o 
   0   6   5     3922.77     3881.57     69.10 o 
   1   6   5     1060.38      925.74     26.65 o 
   2   6   5     3761.82     3710.05     67.40 o 
   3   6   5        8.68       11.41      8.07 o 
   4   6   5     4129.64     4131.67     73.88 o 
   5   6   5       61.30       50.84     10.55 o 
   6   6   5     1488.40     1526.62     52.15 o 
   7   6   5       54.43       63.33     13.53 o 
   8   6   5      647.20      598.61     36.97 o 
   9   6   5       13.07       18.14     22.93 o 
  10   6   5      237.82      221.79     41.72 o 
 -11   7   5       11.59       48.62     19.65 o 
 -10   7   5       75.68      130.25     23.72 o 
  -9   7   5      270.70      294.41     31.29 o 
  -8   7   5      560.48      549.60     32.23 o 
  -7   7   5     1021.32      946.09     37.33 o 
  -6   7   5      111.77      126.22     16.85 o 
  -5   7   5      983.08      912.11     36.19 o 
  -4   7   5     1008.13      981.38     36.21 o 
  -3   7   5      191.94      219.78     20.11 o 
  -2   7   5      241.37      260.78     15.00 o 
  -1   7   5      583.24      561.91     28.78 o 
   0   7   5      105.63      110.26     12.24 o 
   1   7   5     1048.56      957.82     29.16 o 
   2   7   5        4.57       -6.56      8.41 o 
   3   7   5      523.90      463.07     23.09 o 
   4   7   5      610.12      613.52     24.88 o 
   5   7   5      771.14      804.02     32.91 o 
   6   7   5      903.32      837.45     34.25 o 
   7   7   5       17.76       17.55     13.37 o 
   8   7   5      106.41       82.65     16.77 o 
   9   7   5       15.90       26.99     26.41 o 
  -9   8   5       57.12       85.00     21.89 o 
  -8   8   5      105.95       99.78     22.51 o 
  -7   8   5       81.62       99.31     17.85 o 
  -6   8   5      104.21      104.69     17.90 o 
  -5   8   5      752.78      708.43     35.07 o 
  -4   8   5      756.38      683.92     34.23 o 
  -3   8   5     1584.58     1562.63     50.35 o 
  -2   8   5     1401.49     1342.86     48.68 o 
  -1   8   5      300.25      292.93     23.30 o 
   0   8   5      704.83      687.05     27.10 o 
   1   8   5      263.75      251.05     18.50 o 
   2   8   5      199.37      185.36     19.23 o 
   3   8   5     1912.67     1681.09     46.12 o 
   4   8   5        1.25      -11.01     10.57 o 
   5   8   5      951.24      913.50     36.70 o 
   6   8   5      121.68      139.92     19.38 o 
   7   8   5     1017.47      947.44     52.39 o 
  -6   9   5      113.29      116.42     21.08 o 
  -5   9   5      331.24      347.80     28.99 o 
  -4   9   5       11.03       29.89     15.50 o 
  -3   9   5       73.07      105.65     19.10 o 
  -2   9   5      219.60      225.07     25.10 o 
  -1   9   5      301.64      320.99     26.15 o 
   0   9   5      149.58      128.49     20.34 o 
   1   9   5      421.19      471.19     25.49 o 
   2   9   5       40.91       29.29     12.37 o 
   3   9   5      286.97      304.48     22.14 o 
   4   9   5       91.57       77.79     14.58 o 
 -15   0   6     2224.80     2130.87    110.86 o 
 -14   0   6     1033.18     1076.53     72.70 o 
 -13   0   6     2553.93     2475.78    113.62 o 
 -12   0   6     3212.84     3221.91    133.21 o 
 -11   0   6     2456.09     2299.04    101.86 o 
 -10   0   6     2849.87     2785.56     75.81 o 
  -9   0   6    10352.61    11058.61    234.03 o 
  -8   0   6     3276.48     3228.48     64.90 o 
  -7   0   6    19940.61    19986.99    337.92 o 
  -6   0   6    14947.86    15182.71    258.84 o 
  -5   0   6    31811.45    32615.79    542.36 o 
  -4   0   6    25477.25    26513.18    545.60 o 
  -3   0   6    12996.80    14000.00    295.31 o 
  -2   0   6    32577.08    33022.71    941.44 o 
  -1   0   6     9314.27    10012.97    301.53 o 
   0   0   6    27732.34    27856.83    797.06 o 
   1   0   6    12332.58    12835.13    268.05 o 
   2   0   6    29635.05    30425.20    616.88 o 
   3   0   6     5385.50     5265.76    169.70 o 
   4   0   6    15502.49    15437.14    450.12 o 
   5   0   6     5145.28     4947.99    115.04 o 
   6   0   6    11909.01    12018.74    256.28 o 
   7   0   6     1363.59     1401.28     70.23 o 
   8   0   6     6196.41     6099.34    210.98 o 
   9   0   6       12.53       21.04     21.62 o 
  10   0   6      687.21      733.94     57.75 o 
  11   0   6       39.05       16.11     21.77 o 
  12   0   6      234.15      252.77     41.79 o 
  13   0   6      224.57      189.65     38.45 o 
 -15   1   6       11.28       21.06     16.92 o 
 -14   1   6      509.02      608.41     39.80 o 
 -13   1   6      137.61      157.58     23.38 o 
 -12   1   6      485.32      518.97     33.75 o 
 -11   1   6      417.44      402.37     29.20 o 
 -10   1   6     1536.16     1521.72     30.97 o 
  -9   1   6       48.60       44.74      9.10 o 
  -8   1   6     3874.45     3779.42     58.81 o 
  -7   1   6      205.07      166.07      7.26 o 
  -6   1   6     4316.30     4343.23     64.77 o 
  -5   1   6    13345.74    14805.09    196.77 o 
  -4   1   6    10129.79    10624.91    143.68 o 
  -3   1   6    11220.97    12180.06    162.13 o 
  -2   1   6     3749.76     3819.94     62.70 o 
  -1   1   6    20451.21    22754.11    377.97 o 
   0   1   6     2644.21     2605.10     53.15 o 
   1   1   6      961.18      850.93     24.28 o 
   2   1   6        5.94       -4.43      5.68 o 
   3   1   6     2669.31     2577.03     46.77 o 
   4   1   6     1064.93     1025.41     47.12 o 
   5   1   6     5146.46     5164.45     84.29 o 
   6   1   6      190.90      183.73     15.39 o 
   7   1   6     1824.17     1860.59     60.02 o 
   8   1   6        3.31       -5.06     12.43 o 
   9   1   6      999.40      981.34     43.61 o 
  10   1   6      115.48      146.81     23.08 o 
  11   1   6      636.49      617.22     39.14 o 
  12   1   6      185.24      135.53     41.86 o 
  13   1   6      141.89      164.06     25.31 o 
 -15   2   6        1.01       23.15     18.30 o 
 -14   2   6      895.34      852.01    106.07 o 
 -13   2   6       72.49       80.43     23.22 o 
 -12   2   6     1083.17     1062.20     54.63 o 
 -11   2   6      128.05      175.80     13.97 o 
 -10   2   6      271.68      259.77     15.39 o 
  -9   2   6        7.23       21.59      6.42 o 
  -8   2   6      550.99      573.68     17.14 o 
  -7   2   6     2076.15     2252.12     39.31 o 
  -6   2   6     3348.05     3785.09     58.43 o 
  -5   2   6      911.75      983.77     21.53 o 
  -4   2   6     5185.72     5703.07     81.94 o 
  -3   2   6     1386.22     1375.13     22.34 o 
  -2   2   6     1051.88     1001.14     22.06 o 
  -1   2   6     3512.60     3740.85     71.43 o 
   0   2   6     1738.32     2005.06     43.70 o 
   1   2   6     1744.77     1680.28     38.79 o 
   2   2   6        2.62       27.66     21.26 o 
   3   2   6     3754.15     3598.45     70.97 o 
   4   2   6       46.54       57.44      8.87 o 
   5   2   6     3429.78     3223.96    129.96 o 
   6   2   6       45.60       37.78     10.74 o 
   7   2   6     2398.15     2270.98     54.40 o 
   8   2   6       19.10       19.37     13.59 o 
   9   2   6     1460.49     1470.19    100.41 o 
  10   2   6        4.75       18.44     14.81 o 
  11   2   6     1048.71      940.24     46.99 o 
  12   2   6      116.39      130.27     23.81 o 
  13   2   6      214.42      304.28     53.40 o 
 -15   3   6      318.33      297.92     32.08 o 
 -14   3   6       15.16       39.12     17.54 o 
 -13   3   6     1224.89     1249.59     42.20 o 
 -12   3   6      194.62      232.28     28.35 o 
 -11   3   6      277.30      333.21     18.46 o 
 -10   3   6     1224.72     1229.55     39.29 o 
  -9   3   6      620.37      635.09     19.28 o 
  -8   3   6       30.16       34.53      8.47 o 
  -7   3   6      370.76      352.13     15.93 o 
  -6   3   6     1803.68     1851.86     34.40 o 
  -5   3   6      113.16       80.55      7.71 o 
  -4   3   6     2158.14     2152.68     37.45 o 
  -3   3   6     6573.95     6471.62     90.74 o 
  -2   3   6      158.39      145.51      9.75 o 
  -1   3   6      428.23      366.20     15.34 o 
   0   3   6       43.06       70.25      8.59 o 
   1   3   6       57.26       50.16      8.44 o 
   2   3   6     5312.05     5520.28    103.32 o 
   3   3   6        0.08        1.58      8.31 o 
   4   3   6     4375.43     4393.81     85.87 o 
   5   3   6        2.65       -1.71      7.20 o 
   6   3   6      923.71      989.68     39.33 o 
   7   3   6      385.35      362.90     21.27 o 
   8   3   6      380.07      420.16     62.54 o 
   9   3   6      145.49      127.75     21.42 o 
  10   3   6       90.53      112.26     38.02 o 
  11   3   6        1.65        0.01     15.38 o 
  12   3   6      137.08      161.34     26.16 o 
 -14   4   6       31.93       12.48     13.31 o 
 -13   4   6       17.18        4.79     11.99 o 
 -12   4   6        4.12      -13.16     14.82 o 
 -11   4   6      304.78      295.67     18.63 o 
 -10   4   6      885.89      906.00     28.31 o 
  -9   4   6     1645.11     1615.84     34.08 o 
  -8   4   6     3559.12     3516.34     58.44 o 
  -7   4   6      413.48      433.85     22.55 o 
  -6   4   6     2538.93     2517.70     79.51 o 
  -5   4   6      411.27      398.08     14.60 o 
  -4   4   6     1244.61     1140.82     45.78 o 
  -3   4   6     2808.27     2811.04     45.71 o 
  -2   4   6     1528.73     1390.47     34.86 o 
  -1   4   6     6256.73     6498.97    119.80 o 
   0   4   6      704.22      618.54     22.17 o 
   1   4   6     7292.78     7531.47    137.60 o 
   2   4   6     2833.93     2857.34     61.88 o 
   3   4   6     2283.69     2274.82     52.77 o 
   4   4   6     2288.08     2213.50    103.58 o 
   5   4   6      722.42      732.29     26.44 o 
   6   4   6       17.82       33.23     13.58 o 
   7   4   6      351.06      365.44     27.04 o 
   8   4   6       49.74       64.20     18.59 o 
   9   4   6      643.68      578.86     45.64 o 
  10   4   6      172.46      197.55     26.52 o 
  11   4   6       84.04      127.55     46.22 o 
  12   4   6      262.40      232.82     29.36 o 
 -13   5   6      503.53      527.91     39.69 o 
 -12   5   6       63.91       94.79     16.79 o 
 -11   5   6     1560.69     1513.47     47.16 o 
 -10   5   6      644.30      695.48     69.46 o 
  -9   5   6      310.61      291.01     24.48 o 
  -8   5   6      702.74      706.37     25.19 o 
  -7   5   6      785.52      737.47     24.85 o 
  -6   5   6     1743.38     1645.06     33.49 o 
  -5   5   6     3341.10     3260.55     61.93 o 
  -4   5   6     2462.79     2367.77     48.41 o 
  -3   5   6     2619.76     2616.66     44.88 o 
  -2   5   6     1620.69     1556.74     59.50 o 
  -1   5   6     1933.37     1876.14     77.89 o 
   0   5   6     2950.77     2851.91     62.78 o 
   1   5   6     1117.14     1091.71     33.22 o 
   2   5   6     2927.72     2954.19     65.65 o 
   3   5   6     1442.95     1440.26     40.16 o 
   4   5   6     2030.53     1988.21     50.41 o 
   5   5   6     2780.68     2784.27     67.86 o 
   6   5   6     2147.61     1906.39     78.21 o 
   7   5   6      797.71      806.78     39.29 o 
   8   5   6      482.99      510.88     33.69 o 
   9   5   6      199.18      207.95     26.17 o 
  10   5   6      288.50      286.92     31.23 o 
  11   5   6       35.22       12.22     18.67 o 
 -12   6   6       25.10       30.58     14.73 o 
 -11   6   6      887.87      881.96     37.83 o 
 -10   6   6      104.71       87.27     15.98 o 
  -9   6   6      414.89      399.18     25.67 o 
  -8   6   6     1498.56     1368.63     37.08 o 
  -7   6   6       65.62       67.52     18.34 o 
  -6   6   6      544.46      516.32     27.16 o 
  -5   6   6       72.06       46.21     12.65 o 
  -4   6   6       98.40       89.17     14.26 o 
  -3   6   6      195.25      202.27     18.96 o 
  -2   6   6      231.46      219.07     15.30 o 
  -1   6   6     1163.28     1209.79     40.58 o 
   0   6   6      143.74      157.97     15.65 o 
   1   6   6     2045.81     2007.32     51.45 o 
   2   6   6     1502.68     1608.97     52.92 o 
   3   6   6       77.53       74.39     13.08 o 
   4   6   6      285.32      307.76     21.01 o 
   5   6   6      484.86      545.37     33.90 o 
   6   6   6        1.70       -4.63     13.73 o 
   7   6   6      108.75      108.84     20.46 o 
   8   6   6       23.34       43.91     16.61 o 
   9   6   6       93.27       57.03     30.04 o 
  10   6   6       49.03       53.32     18.72 o 
 -11   7   6      161.19      178.54     27.93 o 
 -10   7   6     1079.65     1265.66     57.81 o 
  -9   7   6     1046.78      938.30     58.91 o 
  -8   7   6     2638.91     2671.11     69.82 o 
  -7   7   6     2950.05     2964.29    106.14 o 
  -6   7   6     2443.56     2436.62     65.16 o 
  -5   7   6     3525.38     3383.30     80.82 o 
  -4   7   6      807.78      863.03     36.26 o 
  -3   7   6     1615.46     1701.08     51.11 o 
  -2   7   6     2840.56     2803.56     85.42 o 
  -1   7   6     3310.39     3450.27     99.00 o 
   0   7   6     2789.85     2862.11     68.59 o 
   1   7   6     5961.95     6059.78    122.04 o 
   2   7   6      930.75      893.06     53.27 o 
   3   7   6     2608.99     2613.54     65.32 o 
   4   7   6      642.05      523.95     27.95 o 
   5   7   6     1311.82     1367.99     55.41 o 
   6   7   6       72.98       65.18     20.10 o 
   7   7   6      617.09      636.49     40.62 o 
   8   7   6      128.26      113.40     23.36 o 
  -9   8   6      107.70      126.40     46.29 o 
  -8   8   6      319.78      327.63     34.93 o 
  -7   8   6      219.93      292.42     32.33 o 
  -6   8   6      176.51      220.43     32.63 o 
  -5   8   6     1190.98     1182.48     59.17 o 
  -4   8   6     1251.83     1233.89     45.19 o 
  -3   8   6      629.24      611.56     33.66 o 
  -2   8   6     2181.82     2146.37     75.14 o 
  -1   8   6       10.61        9.37     15.56 o 
   0   8   6      433.20      454.58     40.63 o 
   1   8   6      292.09      282.15     22.72 o 
   2   8   6      757.48      735.43     35.66 o 
   3   8   6      385.45      413.97     27.20 o 
   4   8   6     1029.96     1108.74     41.48 o 
   5   8   6       39.98       19.50     17.94 o 
   6   8   6      904.80      988.52     51.10 o 
  -5   9   6       29.09       30.13     16.54 o 
  -4   9   6        7.23       25.56     15.22 o 
  -3   9   6        0.62        0.79     14.30 o 
  -2   9   6      424.27      397.60     53.04 o 
  -1   9   6       19.81       14.59     18.70 o 
   0   9   6     1242.51     1208.60     74.00 o 
   1   9   6       22.64        8.26     23.58 o 
   2   9   6      557.18      565.57     41.35 o 
   3   9   6      362.76      420.44     29.44 o 
 -15   1   7        8.99        6.11     36.06 o 
 -14   1   7      449.94      433.25     44.18 o 
 -13   1   7       22.59       38.41     15.97 o 
 -12   1   7     2118.51     1996.02     68.12 o 
 -11   1   7      880.32      870.98     39.91 o 
 -10   1   7     2633.91     2510.76     50.58 o 
  -9   1   7     2684.55     2660.28     59.53 o 
  -8   1   7     2290.43     2198.93     39.29 o 
  -7   1   7     1656.93     1593.52     30.61 o 
  -6   1   7     3924.82     3836.65     59.43 o 
  -5   1   7     1180.01     1059.69     22.75 o 
  -4   1   7    20288.43    21420.31    280.38 o 
  -3   1   7     5144.61     5172.95     74.86 o 
  -2   1   7    23541.59    24360.36    405.27 o 
  -1   1   7    15132.60    15587.30    264.49 o 
   0   1   7     8774.51     8533.33    151.25 o 
   1   1   7     5151.94     5019.15     94.76 o 
   2   1   7     7491.61     7656.21    137.84 o 
   3   1   7     1733.02     1668.51     35.19 o 
   4   1   7    12716.33    13517.71    202.75 o 
   5   1   7     1356.06     1406.49     32.50 o 
   6   1   7     5896.59     5994.61     98.37 o 
   7   1   7     1960.19     1928.76     63.46 o 
   8   1   7     2580.74     2501.68     77.15 o 
   9   1   7     1273.32     1195.98     64.64 o 
  10   1   7      318.35      310.50     52.24 o 
  11   1   7      321.60      287.65     30.83 o 
  12   1   7        0.95      -13.80     28.88 o 
 -15   2   7       43.89       53.53     39.76 o 
 -14   2   7      209.54      181.64     26.50 o 
 -13   2   7      807.49      793.71     52.17 o 
 -12   2   7      157.67      154.66     22.02 o 
 -11   2   7     2169.05     2261.29     57.45 o 
 -10   2   7      759.50      718.18     20.83 o 
  -9   2   7     1080.82     1078.59     37.96 o 
  -8   2   7      263.97      276.28     13.15 o 
  -7   2   7     1829.11     1754.65     52.28 o 
  -6   2   7        6.57       15.80      5.70 o 
  -5   2   7     6842.98     6598.23     94.96 o 
  -4   2   7      191.88      191.98     12.64 o 
  -3   2   7     8319.50     8129.55    124.96 o 
  -2   2   7      296.26      226.77     12.00 o 
  -1   2   7     7241.83     7104.98    127.87 o 
   0   2   7     3214.87     3074.53     62.92 o 
   1   2   7     6084.68     6170.78    113.82 o 
   2   2   7     2415.80     2378.38     52.57 o 
   3   2   7      719.96      665.72     30.33 o 
   4   2   7      205.61      185.49     14.01 o 
   5   2   7     1648.86     1625.16     40.91 o 
   6   2   7      780.35      775.32     41.48 o 
   7   2   7     1985.37     1999.55     51.32 o 
   8   2   7     1969.37     1791.74     84.16 o 
   9   2   7       83.58      114.58     21.33 o 
  10   2   7      373.66      432.68     52.67 o 
  11   2   7       33.84       47.86     19.18 o 
  12   2   7       74.29       98.03     22.71 o 
 -14   3   7       56.83       79.35     20.57 o 
 -13   3   7     1459.83     1545.48    110.86 o 
 -12   3   7      113.74      133.08     16.65 o 
 -11   3   7     3691.81     3685.21     74.00 o 
 -10   3   7       29.35       34.14      9.16 o 
  -9   3   7     4904.98     4799.53    104.14 o 
  -8   3   7       10.95        9.27      6.64 o 
  -7   3   7     3013.53     2933.04     50.11 o 
  -6   3   7      344.94      384.82     14.86 o 
  -5   3   7     1186.81     1024.19     23.90 o 
  -4   3   7      520.34      559.92     22.83 o 
  -3   3   7     3986.24     3974.08     66.83 o 
  -2   3   7      738.18      747.11     22.61 o 
  -1   3   7     1946.38     1968.02     44.70 o 
   0   3   7      471.15      449.90     31.55 o 
   1   3   7     1090.21     1083.92     40.80 o 
   2   3   7      253.15      250.35     15.57 o 
   3   3   7        2.31       10.56      7.79 o 
   4   3   7       64.25       63.44     10.39 o 
   5   3   7        1.05        2.50     10.66 o 
   6   3   7      958.36      826.28     30.03 o 
   7   3   7        2.97       -5.22     10.24 o 
   8   3   7       25.80       44.51     15.65 o 
   9   3   7        6.08       16.69     14.57 o 
  10   3   7       13.89       17.21     16.02 o 
  11   3   7      301.19      269.66     56.45 o 
  12   3   7      237.60      174.14     27.17 o 
 -14   4   7      389.41      358.08     33.68 o 
 -13   4   7      524.95      610.79     31.72 o 
 -12   4   7     1328.66     1399.74     61.59 o 
 -11   4   7      221.71      241.49     17.38 o 
 -10   4   7     4133.45     4047.15     76.57 o 
  -9   4   7        0.13       10.38      7.77 o 
  -8   4   7     5099.10     4900.69    108.65 o 
  -7   4   7       29.53       22.38      7.36 o 
  -6   4   7     3827.90     3907.58     63.17 o 
  -5   4   7       41.90       33.79      7.23 o 
  -4   4   7     3523.66     3485.73     64.15 o 
  -3   4   7       86.35       75.17     11.25 o 
  -2   4   7     5188.04     5054.69     96.60 o 
  -1   4   7      250.84      255.30     15.34 o 
   0   4   7     3417.13     3303.81     69.32 o 
   1   4   7     1291.90     1204.65     34.33 o 
   2   4   7      174.73      159.41     15.20 o 
   3   4   7      105.06       89.07     12.07 o 
   4   4   7       68.52       74.22     11.68 o 
   5   4   7     1160.29     1142.91     34.91 o 
   6   4   7        0.47       -1.85     12.27 o 
   7   4   7      335.22      352.62     27.31 o 
   8   4   7        2.56       10.56     13.74 o 
   9   4   7       79.80       85.02     19.21 o 
  10   4   7       10.00        1.53     16.52 o 
  11   4   7        2.12       11.68     20.17 o 
 -13   5   7       12.84      -12.37     16.21 o 
 -12   5   7      100.77      100.78     16.50 o 
 -11   5   7      186.07      226.86     21.54 o 
 -10   5   7      977.89      978.98     36.66 o 
  -9   5   7      375.67      441.40     22.03 o 
  -8   5   7     2358.71     2236.06     49.68 o 
  -7   5   7       21.17        6.72      8.30 o 
  -6   5   7     5272.10     5137.50    105.35 o 
  -5   5   7      769.25      702.51     25.80 o 
  -4   5   7     3903.40     3932.18     72.41 o 
  -3   5   7        1.86       -1.41      8.61 o 
  -2   5   7     3205.34     3273.98     70.08 o 
  -1   5   7       25.15       45.20     15.92 o 
   0   5   7     3642.36     3622.65     78.52 o 
   1   5   7      200.12      225.63     24.56 o 
   2   5   7     1551.53     1494.85    157.98 o 
   3   5   7       40.79       51.18     11.60 o 
   4   5   7     4381.75     4311.76     95.16 o 
   5   5   7      148.20      144.38     21.38 o 
   6   5   7     1557.63     1527.34     96.79 o 
   7   5   7      563.67      581.53     70.09 o 
   8   5   7      297.02      210.98     38.45 o 
   9   5   7       76.98       81.96     20.99 o 
  10   5   7      461.81      469.81     41.65 o 
 -12   6   7       77.62       72.41     17.79 o 
 -11   6   7      696.86      715.86     37.77 o 
 -10   6   7      110.21      126.48     20.17 o 
  -9   6   7     1822.92     1868.11     50.64 o 
  -8   6   7       44.99       41.42     11.15 o 
  -7   6   7     1575.16     1538.94     60.83 o 
  -6   6   7      128.05      195.54     19.36 o 
  -5   6   7     4743.39     4816.52    103.11 o 
  -4   6   7      751.57      763.96     33.07 o 
  -3   6   7    10199.16    10550.48    196.54 o 
  -2   6   7     2895.08     2922.70    120.58 o 
  -1   6   7     5041.62     5004.41    119.10 o 
   0   6   7     2341.54     2444.21     59.64 o 
   1   6   7     5882.51     5514.00    111.07 o 
   2   6   7     1476.79     1469.25     56.62 o 
   3   6   7     6936.47     7017.04    136.78 o 
   4   6   7     1023.97     1009.93     35.48 o 
   5   6   7     2195.16     2280.58     98.09 o 
   6   6   7      887.96      916.65     44.67 o 
   7   6   7     1890.71     1822.79     66.19 o 
   8   6   7      835.82      909.26     53.69 o 
   9   6   7      792.22      713.01     43.94 o 
 -10   7   7      190.62      233.72     29.55 o 
  -9   7   7       50.00       21.90     17.21 o 
  -8   7   7       29.54       16.15     18.17 o 
  -7   7   7       48.71       50.54     15.22 o 
  -6   7   7      645.33      674.41     33.70 o 
  -5   7   7       71.06       88.34     22.43 o 
  -4   7   7      814.53      794.24     38.63 o 
  -3   7   7       64.61       69.94     19.54 o 
  -2   7   7      518.02      508.93     35.87 o 
  -1   7   7       11.64       13.15     15.10 o 
   0   7   7      487.17      446.30     32.99 o 
   1   7   7      309.19      295.37     29.30 o 
   2   7   7       14.66       19.36     16.94 o 
   3   7   7      136.49      123.89     16.85 o 
   4   7   7      177.16      178.61     19.56 o 
   5   7   7       53.70       59.74     19.52 o 
   6   7   7      325.79      381.65     50.57 o 
   7   7   7      277.49      328.15     32.80 o 
   8   7   7       28.68       60.27     21.70 o 
  -8   8   7      510.65      531.33     33.96 o 
  -7   8   7      545.51      596.02     35.08 o 
  -6   8   7      512.62      534.37     33.11 o 
  -5   8   7     1038.81     1064.52     44.33 o 
  -4   8   7      937.79      890.23     40.67 o 
  -3   8   7      368.42      419.90     70.52 o 
  -2   8   7      875.89      845.89     48.46 o 
  -1   8   7      506.44      533.05     46.72 o 
   0   8   7      256.78      312.13     51.95 o 
   1   8   7      804.14      799.47     45.77 o 
   2   8   7      183.65      198.91     20.73 o 
   3   8   7      375.28      379.11     26.92 o 
   4   8   7      494.49      448.40     35.71 o 
   5   8   7      482.79      533.16     39.66 o 
  -4   9   7       48.81       52.37     24.20 o 
  -3   9   7      362.52      367.90     37.69 o 
  -2   9   7      121.97      128.10     27.18 o 
  -1   9   7      379.98      475.10     49.92 o 
   0   9   7       33.38       45.79     24.89 o 
   1   9   7      330.84      357.79     36.00 o 
 -15   0   8       56.95      102.73     32.79 o 
 -14   0   8       43.29       25.25     24.23 o 
 -13   0   8        0.01      -11.90     17.99 o 
 -12   0   8        8.64       29.31     21.19 o 
 -11   0   8     1329.48     1174.38     53.69 o 
 -10   0   8        3.97       -3.66      9.81 o 
  -9   0   8      770.18      735.38     41.21 o 
  -8   0   8      915.78      872.25     35.48 o 
  -7   0   8     2252.27     2104.31     62.38 o 
  -6   0   8      379.92      348.97     23.94 o 
  -5   0   8     5879.62     6032.61    141.29 o 
  -4   0   8      312.75      335.78     21.73 o 
  -3   0   8    14845.52    15544.38    464.77 o 
  -2   0   8     2464.30     2559.22    100.27 o 
  -1   0   8    24964.32    26620.39    771.67 o 
   0   0   8       67.63       55.23     10.57 o 
   1   0   8    34099.66    36196.11    734.95 o 
   2   0   8     1561.39     1581.00     79.15 o 
   3   0   8     8518.61     8810.06    194.79 o 
   4   0   8      158.34      179.70     18.32 o 
   5   0   8     3328.16     3465.49     90.02 o 
   6   0   8      696.34      735.15     33.03 o 
   7   0   8     5091.95     5707.42    202.71 o 
   8   0   8       37.00       10.59     19.15 o 
   9   0   8     3436.45     3436.67    142.35 o 
  10   0   8        0.55       13.06     24.52 o 
  11   0   8     2481.49     2579.82    121.45 o 
  12   0   8      157.97      132.63     36.57 o 
 -15   1   8      136.85      148.96     26.52 o 
 -14   1   8      333.69      381.81     34.62 o 
 -13   1   8      584.41      445.34     34.52 o 
 -12   1   8       11.45       23.87     15.18 o 
 -11   1   8     1165.56     1007.10     34.70 o 
 -10   1   8      225.70      230.72     15.27 o 
  -9   1   8      437.29      389.86     20.36 o 
  -8   1   8      282.71      277.51     12.92 o 
  -7   1   8      563.05      534.39     18.93 o 
  -6   1   8       65.12       53.76      8.42 o 
  -5   1   8     2697.42     2600.79     42.81 o 
  -4   1   8       50.81       49.97      5.80 o 
  -3   1   8     4101.45     4111.85     79.96 o 
  -2   1   8     2166.89     2137.43     47.62 o 
  -1   1   8     2271.95     2276.83     70.46 o 
   0   1   8     1140.61      911.64     27.86 o 
   1   1   8       19.05       41.74      9.00 o 
   2   1   8     4402.10     4236.91     84.36 o 
   3   1   8      239.15      236.49     13.79 o 
   4   1   8     5057.95     4784.21    191.70 o 
   5   1   8      343.48      348.16     16.78 o 
   6   1   8       66.58       62.34     12.62 o 
   7   1   8       24.61       23.17     13.49 o 
   8   1   8     1748.00     1585.26     63.99 o 
   9   1   8       39.58       57.81     18.66 o 
  10   1   8     1602.81     1630.51     64.02 o 
  11   1   8      126.45      139.17     24.23 o 
  12   1   8       82.19      103.97     22.52 o 
 -15   2   8      230.83      195.54     35.77 o 
 -14   2   8      593.50      585.21     40.45 o 
 -13   2   8     1118.26     1019.85     48.04 o 
 -12   2   8      680.04      716.57     40.03 o 
 -11   2   8     2287.57     2498.01     62.53 o 
 -10   2   8     4911.96     4823.13     86.13 o 
  -9   2   8     5968.58     5978.16    100.83 o 
  -8   2   8     7752.52     7644.19    111.03 o 
  -7   2   8     4574.18     4489.17     70.26 o 
  -6   2   8     8549.61     8244.65    176.98 o 
  -5   2   8     2107.77     2016.32     50.35 o 
  -4   2   8     8758.68     9079.60    165.43 o 
  -3   2   8     2055.47     1771.29     40.38 o 
  -2   2   8     5959.25     5552.86    103.72 o 
  -1   2   8     6413.80     6466.84    119.63 o 
   0   2   8     4792.51     4532.87     88.60 o 
   1   2   8     3561.96     3452.22     87.87 o 
   2   2   8     4218.07     4145.56     83.24 o 
   3   2   8     1410.41     1442.80     38.64 o 
   4   2   8     2959.98     2843.88     62.68 o 
   5   2   8      474.30      425.74     26.75 o 
   6   2   8      634.85      645.00     27.87 o 
   7   2   8       24.03       30.94     14.92 o 
   8   2   8        4.58       15.43     15.11 o 
   9   2   8      233.47      223.08     27.08 o 
  10   2   8       64.92      110.39     22.71 o 
  11   2   8       94.65       98.96     23.14 o 
  12   2   8      192.67      191.27     28.81 o 
 -14   3   8      123.98       94.84     22.78 o 
 -13   3   8       20.71        7.40     16.30 o 
 -12   3   8     1063.24     1113.91     39.72 o 
 -11   3   8      417.30      392.36     24.48 o 
 -10   3   8     3309.52     3211.19     56.69 o 
  -9   3   8     1983.97     1904.64     38.61 o 
  -8   3   8     2632.25     2478.86     46.76 o 
  -7   3   8     3887.23     3729.27     81.06 o 
  -6   3   8      192.33      198.83     12.20 o 
  -5   3   8     3186.02     2938.90    102.68 o 
  -4   3   8     1944.69     1969.19     59.18 o 
  -3   3   8     1217.97      905.99     37.35 o 
  -2   3   8     4245.98     4399.51     85.63 o 
  -1   3   8     4742.07     4537.61    109.31 o 
   0   3   8     5000.12     4990.36     96.81 o 
   1   3   8     4497.18     3981.47    144.79 o 
   2   3   8      735.92      653.83     24.71 o 
   3   3   8     6850.79     6676.51    190.82 o 
   4   3   8      126.99      144.30     14.52 o 
   5   3   8     3135.05     2990.54     67.80 o 
   6   3   8        9.12        7.10     11.22 o 
   7   3   8       87.80      107.95     15.44 o 
   8   3   8       92.57      106.55     20.48 o 
   9   3   8        0.67       27.69     16.78 o 
  10   3   8      162.60      201.17     28.47 o 
  11   3   8      199.70      206.77     29.74 o 
 -14   4   8       36.20       51.64     19.54 o 
 -13   4   8      121.77      140.74     42.15 o 
 -12   4   8      158.37      168.46     19.12 o 
 -11   4   8      280.31      277.05     19.16 o 
 -10   4   8        3.50       36.71      9.91 o 
  -9   4   8      372.58      311.83     16.67 o 
  -8   4   8       19.60       27.21      8.09 o 
  -7   4   8      919.54      862.63     23.87 o 
  -6   4   8      242.08      270.31     14.26 o 
  -5   4   8     2881.06     2787.68     55.65 o 
  -4   4   8      130.10      136.84     14.45 o 
  -3   4   8     2307.36     2297.48     69.51 o 
  -2   4   8      467.90      430.13     18.94 o 
  -1   4   8      382.06      385.25     18.59 o 
   0   4   8       18.94       13.63      8.38 o 
   1   4   8      742.13      778.11     50.32 o 
   2   4   8       16.35       11.77      8.71 o 
   3   4   8     4497.94     4549.06     92.99 o 
   4   4   8       21.91       21.32     10.74 o 
   5   4   8      943.63      911.64     41.20 o 
   6   4   8      328.59      338.94     27.73 o 
   7   4   8      453.57      410.19     27.90 o 
   8   4   8       39.46       64.62     18.99 o 
   9   4   8      462.71      444.12     41.14 o 
  10   4   8        9.83      -18.02     18.65 o 
 -13   5   8       99.11      137.70     36.42 o 
 -12   5   8      471.14      521.05     35.77 o 
 -11   5   8      198.22      241.94     32.61 o 
 -10   5   8     1052.42     1173.20     73.60 o 
  -9   5   8     1455.46     1589.49     41.21 o 
  -8   5   8     1123.67     1170.50     52.18 o 
  -7   5   8     2758.42     2930.24     60.72 o 
  -6   5   8     2630.91     2673.44     56.18 o 
  -5   5   8     1014.98     1003.27     33.92 o 
  -4   5   8     1503.11     1538.03     38.94 o 
  -3   5   8     1290.01     1242.09     49.34 o 
  -2   5   8     3542.82     3486.79     96.60 o 
  -1   5   8      659.07      636.26     25.56 o 
   0   5   8     5017.62     4976.75    100.63 o 
   1   5   8     2610.19     2609.35     61.76 o 
   2   5   8     2985.63     2937.84     68.02 o 
   3   5   8     1410.08     1445.18     42.57 o 
   4   5   8      346.34      363.31     22.59 o 
   5   5   8        3.24       -3.61     13.24 o 
   6   5   8      194.65      210.12     25.62 o 
   7   5   8       36.22       52.09     26.26 o 
   8   5   8      330.55      322.69     31.57 o 
   9   5   8       26.88       23.26     16.82 o 
  10   5   8      195.39      251.63     31.32 o 
 -11   6   8      115.86      134.59     19.19 o 
 -10   6   8        4.49       -2.99     12.33 o 
  -9   6   8       91.68      139.79     15.95 o 
  -8   6   8      743.23      771.28     29.47 o 
  -7   6   8      400.02      365.43     26.19 o 
  -6   6   8     1039.66      951.24     37.16 o 
  -5   6   8     1218.18     1253.34     42.51 o 
  -4   6   8       50.07       77.64     14.97 o 
  -3   6   8      671.94      670.15     83.00 o 
  -2   6   8      107.35      154.92     22.72 o 
  -1   6   8       32.31       51.04     16.95 o 
   0   6   8      334.51      309.47     28.39 o 
   1   6   8      599.41      597.14     27.97 o 
   2   6   8      751.86      782.55     32.18 o 
   3   6   8      589.45      594.22     29.10 o 
   4   6   8        4.83       -7.44     11.12 o 
   5   6   8      950.24      883.04     44.79 o 
   6   6   8        6.24       -2.71     15.19 o 
   7   6   8       95.27       91.42     22.75 o 
   8   6   8       16.18       41.06     28.01 o 
 -10   7   8      294.33      295.02     33.61 o 
  -9   7   8       40.58       76.46     20.47 o 
  -8   7   8     1156.30     1205.12     45.64 o 
  -7   7   8       44.73       26.78     14.52 o 
  -6   7   8     1085.80     1077.67     42.45 o 
  -5   7   8      615.57      559.97     32.27 o 
  -4   7   8     1997.27     1878.39     69.47 o 
  -3   7   8      112.33      134.88     23.69 o 
  -2   7   8     2042.79     1927.03     70.15 o 
  -1   7   8        3.38       18.04     16.24 o 
   0   7   8     2672.43     2703.70     86.21 o 
   1   7   8        5.43        4.34     16.46 o 
   2   7   8     1934.90     1989.42     55.88 o 
   3   7   8        8.04       23.75     12.92 o 
   4   7   8     2892.45     3109.09    164.04 o 
   5   7   8       43.11       58.02     21.34 o 
   6   7   8     2008.75     2030.32     74.83 o 
   7   7   8      141.93      170.75     39.40 o 
  -7   8   8        5.36       -3.18     14.04 o 
  -6   8   8       75.56       76.52     18.14 o 
  -5   8   8       18.36       -3.57     14.10 o 
  -4   8   8      320.81      331.51     38.09 o 
  -3   8   8      307.91      257.36     31.45 o 
  -2   8   8       74.09      114.12     25.14 o 
  -1   8   8      551.83      592.09     64.14 o 
   0   8   8       43.66       20.21     18.41 o 
   1   8   8      446.11      459.20     86.34 o 
   2   8   8       84.65       95.18     22.92 o 
   3   8   8       76.84      104.15     20.03 o 
   4   8   8      188.20      226.26     29.61 o 
 -15   1   9      695.15      694.80     46.66 o 
 -14   1   9      160.44      126.70     23.35 o 
 -13   1   9      858.89      719.99     42.30 o 
 -12   1   9       61.59       66.74     17.92 o 
 -11   1   9      323.09      313.49     18.55 o 
 -10   1   9     1381.77     1300.41     40.99 o 
  -9   1   9      147.54      165.29     13.88 o 
  -8   1   9     5095.10     5016.29     88.63 o 
  -7   1   9      797.63      772.49     24.80 o 
  -6   1   9     8026.72     7527.60    375.33 o 
  -5   1   9     3049.22     2717.85    129.79 o 
  -4   1   9     5402.00     5445.97     89.92 o 
  -3   1   9     2110.47     2057.97     47.38 o 
  -2   1   9     2765.47     2793.81     66.70 o 
  -1   1   9       35.54       40.74      9.27 o 
   0   1   9     3621.20     3614.79     75.27 o 
   1   1   9        8.75       16.59     11.62 o 
   2   1   9     6056.16     6000.01     99.45 o 
   3   1   9        0.29        0.95      8.15 o 
   4   1   9     3929.87     4044.05     73.18 o 
   5   1   9      309.06      293.35     24.02 o 
   6   1   9     1410.56     1391.17     41.76 o 
   7   1   9       19.73       26.73     14.67 o 
   8   1   9      739.60      697.78     41.14 o 
   9   1   9       38.17       59.77     19.70 o 
  10   1   9      540.62      471.96     38.79 o 
  11   1   9        2.36       32.35     19.99 o 
 -14   2   9      403.26      422.76     54.20 o 
 -13   2   9      162.20      220.38     26.72 o 
 -12   2   9      274.33      295.01     22.78 o 
 -11   2   9     1092.03     1032.45     36.57 o 
 -10   2   9      216.55      179.94     14.95 o 
  -9   2   9      172.39      170.60     14.36 o 
  -8   2   9       87.55       70.49      9.39 o 
  -7   2   9     1221.25     1123.06     26.90 o 
  -6   2   9       59.52       46.41      9.34 o 
  -5   2   9       56.56       47.95      8.82 o 
  -4   2   9      857.28      847.04     29.89 o 
  -3   2   9        5.14        8.01      6.67 o 
  -2   2   9       20.18       29.93      8.52 o 
  -1   2   9      120.73      114.72     11.99 o 
   0   2   9      542.31      534.49     22.62 o 
   1   2   9     1025.16      885.82     29.45 o 
   2   2   9      364.78      384.54     22.98 o 
   3   2   9     1241.30     1080.35     61.91 o 
   4   2   9        7.78       -2.55      7.85 o 
   5   2   9     1646.06     1572.15     41.41 o 
   6   2   9      393.92      373.32     23.00 o 
   7   2   9      398.53      408.63     31.72 o 
   8   2   9        8.05        1.03     15.08 o 
   9   2   9       60.91       87.61     21.21 o 
  10   2   9       87.69      116.95     23.07 o 
  11   2   9      117.33      134.69     26.27 o 
 -14   3   9     1029.29     1065.43     52.04 o 
 -13   3   9      183.15      191.37     39.90 o 
 -12   3   9     1769.71     1643.07     81.14 o 
 -11   3   9      218.48      227.33     20.63 o 
 -10   3   9     1667.28     1563.73     41.24 o 
  -9   3   9      158.70      170.75     13.15 o 
  -8   3   9     5078.37     4836.14    119.59 o 
  -7   3   9     1382.02     1333.88     30.82 o 
  -6   3   9     8804.77     8691.11    125.55 o 
  -5   3   9     2305.64     2298.94     56.80 o 
  -4   3   9     8270.88     7859.44    345.58 o 
  -3   3   9     2588.42     2583.83     76.23 o 
  -2   3   9     8695.18     8653.84    156.81 o 
  -1   3   9     4137.37     3986.09     95.65 o 
   0   3   9     8398.87     8570.40    157.04 o 
   1   3   9     3415.75     3238.55    146.16 o 
   2   3   9     3240.80     3114.45     69.12 o 
   3   3   9     3524.00     3460.63     75.39 o 
   4   3   9     1335.81     1396.39     40.79 o 
   5   3   9      267.49      245.26     28.30 o 
   6   3   9      884.19      922.66     35.14 o 
   7   3   9      102.96       98.87     20.21 o 
   8   3   9      459.38      471.04     36.07 o 
   9   3   9      442.64      440.03     36.89 o 
  10   3   9       35.16       21.23     26.12 o 
 -13   4   9      680.46      729.57     43.65 o 
 -12   4   9      189.71      222.62     21.62 o 
 -11   4   9     1619.19     1641.70     78.94 o 
 -10   4   9       67.14       97.62     14.31 o 
  -9   4   9     5558.14     5665.71     89.90 o 
  -8   4   9      300.21      325.72     17.05 o 
  -7   4   9     6236.17     6262.79     96.26 o 
  -6   4   9     3697.57     3662.57     70.30 o 
  -5   4   9     8653.45     8956.20    168.37 o 
  -4   4   9     4580.98     4290.92    113.34 o 
  -3   4   9     4473.91     4414.22    115.41 o 
  -2   4   9     2563.13     2383.18     73.71 o 
  -1   4   9     3920.72     3918.26     91.59 o 
   0   4   9     1617.99     1529.09     42.09 o 
   1   4   9     5925.79     5866.71    114.98 o 
   2   4   9     1670.17     1629.19     71.49 o 
   3   4   9     5052.02     5026.53    102.50 o 
   4   4   9     1628.45     1666.50     50.56 o 
   5   4   9     1255.83     1272.50     91.56 o 
   6   4   9     3515.43     3621.78    102.15 o 
   7   4   9      386.55      349.68     25.83 o 
   8   4   9      725.59      656.53     42.20 o 
   9   4   9       38.88       57.56     20.52 o 
  10   4   9      213.47      261.79     32.02 o 
 -12   5   9       27.32       46.71     19.00 o 
 -11   5   9      230.90      212.53     21.29 o 
 -10   5   9       80.95       92.19     16.06 o 
  -9   5   9      491.05      541.94     25.44 o 
  -8   5   9      435.10      435.18     23.00 o 
  -7   5   9       31.28       26.84     11.94 o 
  -6   5   9     1477.80     1418.73     46.29 o 
  -5   5   9      488.20      466.46     27.51 o 
  -4   5   9      156.69      131.36     22.62 o 
  -3   5   9     1023.69      961.34     44.79 o 
  -2   5   9      438.03      466.88     75.31 o 
  -1   5   9     1188.13     1181.74     48.55 o 
   0   5   9      701.23      765.90     29.81 o 
   1   5   9      179.97      154.82     16.39 o 
   2   5   9      160.00      166.56     17.07 o 
   3   5   9      986.86      914.47     34.08 o 
   4   5   9        8.65       10.20     11.36 o 
   5   5   9     1467.02     1402.66     55.40 o 
   6   5   9      452.64      500.74     48.54 o 
   7   5   9      468.67      439.65     39.32 o 
   8   5   9      563.99      545.91     39.59 o 
   9   5   9      151.78      180.40     28.63 o 
 -11   6   9       42.17       51.92     15.92 o 
 -10   6   9      390.24      459.69     29.71 o 
  -9   6   9       69.89       98.89     19.44 o 
  -8   6   9      313.99      353.08     26.49 o 
  -7   6   9      751.21      786.31     36.28 o 
  -6   6   9       79.14      115.35     18.13 o 
  -5   6   9      739.27      695.24     63.27 o 
  -4   6   9        1.43       16.84     15.55 o 
  -3   6   9      998.76      942.63     47.23 o 
  -2   6   9       29.91       23.93     29.17 o 
  -1   6   9     1289.67     1209.47     51.73 o 
   0   6   9        0.70       -6.42     13.17 o 
   1   6   9      569.02      580.24     37.45 o 
   2   6   9        5.60        9.79     10.98 o 
   3   6   9      687.51      682.39     31.98 o 
   4   6   9        3.09       14.46     14.71 o 
   5   6   9      546.91      607.98     39.19 o 
   6   6   9      198.96      207.39     27.64 o 
   7   6   9      289.45      392.72     35.48 o 
  -9   7   9        1.31        4.88     20.53 o 
  -8   7   9        3.10        8.30     14.14 o 
  -7   7   9       36.26       60.85     16.79 o 
  -6   7   9      125.16      148.71     23.59 o 
  -5   7   9      231.10      291.99     53.62 o 
  -4   7   9      324.60      293.29     31.91 o 
  -3   7   9      398.08      378.85     34.98 o 
  -2   7   9      518.44      467.80     67.69 o 
  -1   7   9       73.44       63.81     20.73 o 
   0   7   9      194.98      205.13     27.83 o 
   1   7   9      105.74       91.13     22.31 o 
   2   7   9        3.85       37.79     24.89 o 
   3   7   9        7.24       -2.08     13.13 o 
   4   7   9        0.17       17.02     17.95 o 
   5   7   9       15.33       37.99     18.86 o 
   6   7   9       14.88       11.00     25.18 o 
  -6   8   9       31.88       39.06     16.66 o 
  -5   8   9     1171.26     1149.47     58.84 o 
  -4   8   9      122.23      149.95     27.35 o 
  -3   8   9     2570.84     2352.68     84.95 o 
  -2   8   9      231.00      265.28     33.42 o 
  -1   8   9     2117.62     2068.51     77.97 o 
   0   8   9      666.85      670.35     45.34 o 
   1   8   9     1316.51     1247.18     58.07 o 
   2   8   9      431.01      516.89     40.78 o 
   3   8   9      313.65      361.23     35.16 o 
 -14   0  10      827.49      815.05     67.62 o 
 -13   0  10     1411.04     1340.92     81.69 o 
 -12   0  10     2381.15     2258.71    107.96 o 
 -11   0  10       47.89       87.11     16.88 o 
 -10   0  10     2643.40     2549.32     95.12 o 
  -9   0  10      889.21      815.39     38.57 o 
  -8   0  10      587.54      566.66     32.58 o 
  -7   0  10     5223.63     5201.57    130.31 o 
  -6   0  10      880.63      900.26     38.89 o 
  -5   0  10      241.99      270.75     25.32 o 
  -4   0  10     4355.17     4532.50    163.97 o 
  -3   0  10     2755.78     2712.88    111.73 o 
  -2   0  10     3128.82     3062.44    121.74 o 
  -1   0  10     2321.06     2533.60     70.55 o 
   0   0  10     1603.45     1445.61     88.01 o 
   1   0  10       70.08       77.11     21.04 o 
   2   0  10        0.17        6.48     13.42 o 
   3   0  10      517.31      525.33     62.98 o 
   4   0  10        0.23        3.12     11.97 o 
   5   0  10     1872.10     1938.54    126.68 o 
   6   0  10       33.17        6.53     20.17 o 
   7   0  10      234.50      252.77     39.90 o 
   8   0  10       37.22       55.58     26.55 o 
   9   0  10        0.03       -8.85     23.65 o 
  10   0  10      184.13      210.11     42.52 o 
 -14   1  10      112.44      115.49     24.06 o 
 -13   1  10      562.73      614.42     41.33 o 
 -12   1  10        4.04       17.59     11.88 o 
 -11   1  10     1373.47     1218.28     34.74 o 
 -10   1  10        8.89        7.65     18.01 o 
  -9   1  10     3378.68     3387.88     67.03 o 
  -8   1  10      627.72      515.93     22.16 o 
  -7   1  10     1334.03     1244.65     35.60 o 
  -6   1  10      576.39      566.18     22.55 o 
  -5   1  10      683.44      687.72     27.96 o 
  -4   1  10       16.76       26.78     12.62 o 
  -3   1  10     1546.01     1427.13     38.48 o 
  -2   1  10      947.60      975.35     31.17 o 
  -1   1  10       34.10       31.15     14.27 o 
   0   1  10      569.76      536.01     24.08 o 
   1   1  10      249.39      290.18     19.00 o 
   2   1  10      593.88      553.66     33.24 o 
   3   1  10       50.92       44.01      9.82 o 
   4   1  10      667.19      687.80     36.95 o 
   5   1  10      179.93      174.80     14.88 o 
   6   1  10       46.29       59.25     17.68 o 
   7   1  10      429.14      435.63     52.67 o 
   8   1  10      601.03      623.93     40.73 o 
   9   1  10      114.67      126.56     30.47 o 
  10   1  10      128.86      137.16     26.37 o 
 -14   2  10       11.21       21.22     17.03 o 
 -13   2  10      548.62      520.23     38.57 o 
 -12   2  10        1.60       13.73     15.48 o 
 -11   2  10     2450.22     2157.00     50.11 o 
 -10   2  10      191.13      180.54     15.83 o 
  -9   2  10     2979.22     2884.78     60.26 o 
  -8   2  10        1.64        6.20      8.24 o 
  -7   2  10     3908.72     3876.19     73.63 o 
  -6   2  10      106.73      134.35     23.00 o 
  -5   2  10    15110.73    15762.19    279.10 o 
  -4   2  10      172.52      198.12     22.68 o 
  -3   2  10    11590.47    12223.01    269.90 o 
  -2   2  10        7.69        6.59     12.57 o 
  -1   2  10     9326.21     9549.87    173.51 o 
   0   2  10       74.56       70.12     12.36 o 
   1   2  10    10505.86    10835.92    195.69 o 
   2   2  10      120.19      132.96     20.51 o 
   3   2  10     8880.17     8820.48    163.83 o 
   4   2  10       24.03       30.45     10.74 o 
   5   2  10     4328.27     4234.25     91.55 o 
   6   2  10      716.15      779.69     61.30 o 
   7   2  10     1944.01     1876.56     68.07 o 
   8   2  10      308.59      259.39     29.84 o 
   9   2  10      278.86      340.01     34.52 o 
  10   2  10        8.36       24.47     19.85 o 
 -13   3  10       11.92       16.78     17.49 o 
 -12   3  10      855.67      864.26     36.65 o 
 -11   3  10       94.09      109.43     16.71 o 
 -10   3  10      950.66      932.09     35.67 o 
  -9   3  10       12.03       25.99      9.61 o 
  -8   3  10      972.28      918.63     26.05 o 
  -7   3  10        2.28       -9.84      8.23 o 
  -6   3  10     5711.32     5542.84    118.72 o 
  -5   3  10        2.88        5.02      9.87 o 
  -4   3  10     6143.89     5868.00    145.73 o 
  -3   3  10      638.15      596.38     35.24 o 
  -2   3  10     3895.19     3518.50    156.50 o 
  -1   3  10      407.63      417.21     21.19 o 
   0   3  10     1790.84     1620.71     44.28 o 
   1   3  10       20.32       30.99     13.69 o 
   2   3  10     3394.22     3297.17     73.93 o 
   3   3  10       81.91       53.40     16.76 o 
   4   3  10     3289.60     3266.50     74.36 o 
   5   3  10        2.26        8.30     11.44 o 
   6   3  10      554.75      535.90     28.95 o 
   7   3  10      582.80      617.98     39.91 o 
   8   3  10      589.03      610.32     41.60 o 
   9   3  10       59.41       84.99     23.16 o 
  10   3  10      237.37      208.56     35.55 o 
 -13   4  10        1.21       16.78     17.58 o 
 -12   4  10        0.83        9.72     13.19 o 
 -11   4  10      352.24      374.45     27.14 o 
 -10   4  10      479.93      480.66     23.90 o 
  -9   4  10     1588.04     1551.97     49.01 o 
  -8   4  10      980.99      914.38     26.67 o 
  -7   4  10     1135.66     1154.60     33.76 o 
  -6   4  10      211.43      231.52     22.45 o 
  -5   4  10      557.78      646.96     46.15 o 
  -4   4  10      561.25      527.26     41.21 o 
  -3   4  10     1139.80     1211.89     87.50 o 
  -2   4  10      129.74      100.66     19.40 o 
  -1   4  10     1384.50     1379.54     73.42 o 
   0   4  10       26.03       33.06     10.76 o 
   1   4  10     1031.45     1060.74     35.57 o 
   2   4  10       60.48       51.28     12.80 o 
   3   4  10      279.38      294.42     21.51 o 
   4   4  10        9.69      -10.27     10.80 o 
   5   4  10      199.98      180.93     25.19 o 
   6   4  10        9.53       -7.56     16.13 o 
   7   4  10       29.71       75.45     20.36 o 
   8   4  10       91.59       95.19     22.78 o 
   9   4  10       14.80      -17.73     16.65 o 
 -12   5  10      598.12      721.18     45.43 o 
 -11   5  10      189.23      202.36     26.93 o 
 -10   5  10      461.12      502.83     26.11 o 
  -9   5  10       63.63       69.36     13.86 o 
  -8   5  10     2844.06     2750.28     60.76 o 
  -7   5  10        1.66        7.33     10.11 o 
  -6   5  10     2395.40     2311.55     61.58 o 
  -5   5  10     1030.74      899.32    134.22 o 
  -4   5  10     3582.34     3519.50    102.08 o 
  -3   5  10      737.22      668.68     41.86 o 
  -2   5  10     2800.30     2722.45    294.42 o 
  -1   5  10      752.24      746.09     41.23 o 
   0   5  10     1812.28     1831.75     65.05 o 
   1   5  10      133.38      139.55     22.11 o 
   2   5  10     1218.16     1219.18     41.52 o 
   3   5  10      231.28      230.78     20.84 o 
   4   5  10     1904.07     2028.40     69.97 o 
   5   5  10      281.63      309.03     30.96 o 
   6   5  10     1212.95     1239.64     54.58 o 
   7   5  10       78.51       72.35     19.56 o 
   8   5  10      143.85      129.98     65.15 o 
 -10   6  10       12.74       37.64     15.20 o 
  -9   6  10       45.21       40.68     15.39 o 
  -8   6  10      206.45      230.58     23.90 o 
  -7   6  10       16.43       53.48     15.08 o 
  -6   6  10      396.05      385.79     35.15 o 
  -5   6  10      110.82      120.39     25.12 o 
  -4   6  10       35.81       43.12     19.66 o 
  -3   6  10      100.45      140.61     25.52 o 
  -2   6  10      269.30      304.97     68.27 o 
  -1   6  10        2.15       28.56     19.08 o 
   0   6  10       53.99       83.86     31.27 o 
   1   6  10       40.33       39.75     18.16 o 
   2   6  10       31.97       22.46     17.57 o 
   3   6  10       15.09       13.15     12.52 o 
   4   6  10      296.63      296.52     42.81 o 
   5   6  10       52.62       89.75     22.35 o 
   6   6  10      455.07      476.14     38.31 o 
  -8   7  10      364.66      466.58     42.33 o 
  -7   7  10      771.74      840.28     41.23 o 
  -6   7  10      631.37      613.63     44.43 o 
  -5   7  10      216.35      216.03     30.57 o 
  -4   7  10      250.99      243.32     32.01 o 
  -3   7  10      132.92      170.56     47.16 o 
  -2   7  10      332.18      339.97     34.61 o 
  -1   7  10        6.70       13.81     18.18 o 
   0   7  10      879.48      943.67     56.30 o 
   1   7  10       16.63       13.65     17.27 o 
   2   7  10     1083.28     1118.56     53.61 o 
   3   7  10       12.83       13.58     18.87 o 
   4   7  10      346.90      322.13     49.92 o 
  -4   8  10      366.33      391.90     39.43 o 
  -3   8  10       13.50        1.60     20.88 o 
  -2   8  10      372.99      336.85     40.56 o 
  -1   8  10      125.86      125.61     67.84 o 
   0   8  10       48.94       32.42     20.87 o 
   1   8  10      164.71      175.49     29.03 o 
 -14   1  11      844.86      851.96    108.68 o 
 -13   1  11       19.45       50.18     19.02 o 
 -12   1  11     2836.62     2693.99     78.96 o 
 -11   1  11      725.42      784.49     34.24 o 
 -10   1  11     3725.74     3732.80     74.32 o 
  -9   1  11     3388.64     3340.79     67.82 o 
  -8   1  11      612.82      639.13     25.67 o 
  -7   1  11     1070.60     1112.25     32.88 o 
  -6   1  11     1939.62     1935.64     45.57 o 
  -5   1  11      213.73      199.34     23.74 o 
  -4   1  11     8162.02     8245.88    193.87 o 
  -3   1  11      527.26      455.00     44.84 o 
  -2   1  11     8739.84     9011.72    166.62 o 
  -1   1  11     1289.95     1197.37     37.29 o 
   0   1  11     4774.46     4624.56     95.96 o 
   1   1  11      552.88      542.11     22.01 o 
   2   1  11     2180.76     2132.51     47.48 o 
   3   1  11       95.86      108.21     16.05 o 
   4   1  11      680.61      673.03     30.35 o 
   5   1  11       50.92       64.36     14.41 o 
   6   1  11      928.34      924.08     46.07 o 
   7   1  11      183.47      214.54     27.96 o 
   8   1  11      539.59      597.56     41.66 o 
   9   1  11       11.52       34.54     19.69 o 
 -13   2  11     1653.70     1574.87     64.74 o 
 -12   2  11      322.84      378.82     29.03 o 
 -11   2  11     1465.81     1435.92     39.88 o 
 -10   2  11     1122.42     1027.84     32.73 o 
  -9   2  11     1098.85     1032.95     32.26 o 
  -8   2  11      309.74      310.83     19.52 o 
  -7   2  11     1387.23     1348.17     42.10 o 
  -6   2  11     1370.15     1427.82     44.31 o 
  -5   2  11      651.36      590.52     36.06 o 
  -4   2  11      276.69      293.68     27.75 o 
  -3   2  11     1840.69     1758.64     62.14 o 
  -2   2  11      400.19      412.88     30.67 o 
  -1   2  11     2377.58     2289.12     56.66 o 
   0   2  11     3826.19     3748.22    103.21 o 
   1   2  11        4.19        1.22      9.93 o 
   2   2  11     1443.50     1477.55     52.96 o 
   3   2  11      228.82      236.45     16.86 o 
   4   2  11        9.65       24.24     10.04 o 
   5   2  11       12.44        8.28     11.95 o 
   6   2  11       34.57       30.02     17.80 o 
   7   2  11       90.43       67.01     20.67 o 
   8   2  11       25.27       33.76     33.08 o 
   9   2  11       57.41       59.04     23.01 o 
 -13   3  11      109.30       82.03     21.53 o 
 -12   3  11      421.35      445.51     29.16 o 
 -11   3  11       13.41       40.48     12.08 o 
 -10   3  11      218.96      200.69     17.67 o 
  -9   3  11      348.91      349.75     37.46 o 
  -8   3  11     1797.18     1711.13     50.45 o 
  -7   3  11     1228.31     1240.41     41.58 o 
  -6   3  11     1721.76     1717.12     50.14 o 
  -5   3  11       84.91      119.09     20.08 o 
  -4   3  11     3180.51     3253.89     95.10 o 
  -3   3  11     1398.38     1495.31     69.36 o 
  -2   3  11     4721.18     4774.38    259.74 o 
  -1   3  11      439.32      417.21     30.93 o 
   0   3  11     2309.22     2239.65     56.48 o 
   1   3  11      339.34      385.55     22.84 o 
   2   3  11     1552.54     1612.58     60.44 o 
   3   3  11     1162.58     1197.52     63.11 o 
   4   3  11     2957.73     3146.39     74.30 o 
   5   3  11      337.60      338.53     24.74 o 
   6   3  11     1258.78     1340.81     45.53 o 
   7   3  11        1.65       19.44     17.96 o 
   8   3  11     1169.51     1042.01     54.76 o 
   9   3  11       57.35       57.60     22.93 o 
 -12   4  11       50.49       53.59     16.25 o 
 -11   4  11      684.64      688.59     47.66 o 
 -10   4  11       13.24       14.25     11.35 o 
  -9   4  11      276.27      298.89     20.69 o 
  -8   4  11       22.30        8.14     11.73 o 
  -7   4  11      125.16      140.44     21.01 o 
  -6   4  11     1636.51     1433.97     90.23 o 
  -5   4  11     1873.59     1820.69     66.07 o 
  -4   4  11     1928.12     1899.96     67.87 o 
  -3   4  11     4930.23     4889.52    129.99 o 
  -2   4  11      221.37      201.99     25.55 o 
  -1   4  11     5650.25     5316.16    137.70 o 
   0   4  11       15.84       -4.49     19.37 o 
   1   4  11     3802.74     3786.47    108.07 o 
   2   4  11       70.74       66.95     14.44 o 
   3   4  11     1167.68     1200.56     41.07 o 
   4   4  11       89.30       91.87     21.12 o 
   5   4  11     1183.10     1304.37     55.24 o 
   6   4  11      453.47      442.02     28.86 o 
   7   4  11     1310.33     1405.83     61.00 o 
   8   4  11        1.34       13.61     19.00 o 
 -11   5  11      218.28      252.49     34.03 o 
 -10   5  11      381.36      419.21     29.16 o 
  -9   5  11      115.43      122.88     16.53 o 
  -8   5  11      711.98      766.29     35.93 o 
  -7   5  11      483.92      483.53     29.51 o 
  -6   5  11     2175.56     2005.26    105.13 o 
  -5   5  11      461.23      511.92     58.77 o 
  -4   5  11      555.61      567.69     39.61 o 
  -3   5  11     1048.62     1159.83     76.83 o 
  -2   5  11        0.66       12.00     16.47 o 
  -1   5  11      388.31      480.93     35.99 o 
   0   5  11       90.87      119.17     22.37 o 
   1   5  11       28.44       33.00     18.16 o 
   2   5  11       98.38      101.97     21.62 o 
   3   5  11      262.67      255.32     22.67 o 
   4   5  11       23.69       22.61     17.66 o 
   5   5  11      275.47      269.15     30.84 o 
   6   5  11        5.57        6.46     18.39 o 
   7   5  11       57.88       57.47     20.47 o 
  -9   6  11     1367.13     1406.92     84.72 o 
  -8   6  11      795.64      785.82     48.51 o 
  -7   6  11     1165.69     1257.94     58.51 o 
  -6   6  11      721.82      705.32     45.97 o 
  -5   6  11     2131.95     2160.62     79.39 o 
  -4   6  11     1068.08     1060.99     55.03 o 
  -3   6  11     2931.36     2879.09     94.35 o 
  -2   6  11     1229.24     1243.79     68.78 o 
  -1   6  11     1425.15     1413.54     60.79 o 
   0   6  11      819.10      808.74     89.67 o 
   1   6  11      799.08      857.41     47.96 o 
   2   6  11      127.27      165.74     25.75 o 
   3   6  11      445.32      459.10     54.56 o 
   4   6  11       90.97      130.55     26.05 o 
   5   6  11      271.26      302.12     33.77 o 
  -7   7  11      450.39      403.26     54.70 o 
  -6   7  11        1.09       -7.51     33.74 o 
  -5   7  11       53.03       79.44     24.52 o 
  -4   7  11        2.05      -11.12     19.10 o 
  -3   7  11       15.35        8.33     19.52 o 
  -2   7  11       72.65       65.74     24.11 o 
  -1   7  11      780.76      737.37     47.63 o 
   0   7  11       79.49      129.26     26.17 o 
   1   7  11      904.45      983.47     54.16 o 
   2   7  11      181.70      217.83     31.32 o 
   3   7  11      410.58      460.85     57.03 o 
 -13   0  12     1211.56     1310.88     85.03 o 
 -12   0  12       58.77       31.26     15.76 o 
 -11   0  12     4043.44     4010.48    113.84 o 
 -10   0  12      322.39      263.87     27.56 o 
  -9   0  12     9106.01     9122.63    216.71 o 
  -8   0  12       14.68       30.15     14.92 o 
  -7   0  12    17512.50    18420.32    402.01 o 
  -6   0  12     6839.46     7041.37    244.50 o 
  -5   0  12    16481.58    17190.45    528.18 o 
  -4   0  12      820.03      803.88     60.36 o 
  -3   0  12     2858.24     2787.47    121.16 o 
  -2   0  12       54.58       62.74     14.53 o 
  -1   0  12     7629.82     7728.02    180.06 o 
   0   0  12      308.87      314.17     26.38 o 
   1   0  12     7214.33     7200.86    171.46 o 
   2   0  12      430.08      432.68     30.31 o 
   3   0  12     4104.85     4108.65    110.56 o 
   4   0  12      189.68      256.86     26.42 o 
   5   0  12     1036.70     1099.61     70.38 o 
   6   0  12      776.96      789.52     64.14 o 
   7   0  12      265.41      268.01     45.85 o 
   8   0  12       37.29       36.57     28.73 o 
 -13   1  12        1.40      -13.19     17.03 o 
 -12   1  12      409.97      413.15     28.25 o 
 -11   1  12      525.55      516.90     25.84 o 
 -10   1  12     1794.12     1728.86     45.12 o 
  -9   1  12       64.24       82.93     12.80 o 
  -8   1  12     1358.33     1390.83     65.47 o 
  -7   1  12      388.47      379.13     21.67 o 
  -6   1  12     2054.00     1934.32     67.97 o 
  -5   1  12       29.83       26.82     14.77 o 
  -4   1  12     2136.47     2057.67    106.00 o 
  -3   1  12     1015.25     1051.79     47.39 o 
  -2   1  12     1272.26     1358.75    125.73 o 
  -1   1  12      511.10      489.44     25.15 o 
   0   1  12     1619.38     1586.72     39.41 o 
   1   1  12      370.95      385.17     22.58 o 
   2   1  12     2491.94     2417.58     53.15 o 
   3   1  12     1523.13     1500.81     39.72 o 
   4   1  12      288.20      269.30     18.92 o 
   5   1  12      486.34      500.01     28.35 o 
   6   1  12        8.17       13.87     18.72 o 
   7   1  12      385.31      368.63     35.08 o 
   8   1  12       65.65       67.71     22.85 o 
 -13   2  12        2.21       10.48     18.72 o 
 -12   2  12       62.85       96.92     26.82 o 
 -11   2  12       16.80       24.95     10.96 o 
 -10   2  12        1.24       -8.75      9.19 o 
  -9   2  12     1233.82     1237.44     36.90 o 
  -8   2  12        5.39        8.01      9.65 o 
  -7   2  12     1945.66     1908.96     99.74 o 
  -6   2  12      154.42      169.02     23.39 o 
  -5   2  12      167.02      162.63     40.70 o 
  -4   2  12      287.06      336.81     52.82 o 
  -3   2  12      987.94      845.72     85.32 o 
  -2   2  12      374.80      399.82     57.68 o 
  -1   2  12     1200.96     1111.65     49.23 o 
   0   2  12     1960.36     1993.63     68.84 o 
   1   2  12     2072.19     2182.95     84.99 o 
   2   2  12      223.55      233.11     17.39 o 
   3   2  12      710.37      733.43     27.87 o 
   4   2  12       42.02       45.15     11.85 o 
   5   2  12      222.36      227.02     22.27 o 
   6   2  12      579.78      611.03     40.88 o 
   7   2  12      180.97      161.78     27.86 o 
   8   2  12      343.02      383.07     37.38 o 
 -12   3  12       89.17      130.17     19.58 o 
 -11   3  12      134.73      107.63     15.34 o 
 -10   3  12      348.49      381.78     26.33 o 
  -9   3  12        2.96       -0.81      9.86 o 
  -8   3  12     1531.55     1458.50     47.93 o 
  -7   3  12      102.25      138.95     18.17 o 
  -6   3  12      119.33      160.21     30.91 o 
  -5   3  12      370.80      337.57     31.42 o 
  -4   3  12       49.18       52.86     17.85 o 
  -3   3  12       10.32       12.93     14.60 o 
  -2   3  12      225.43      214.71     26.17 o 
  -1   3  12      400.82      400.03     32.32 o 
   0   3  12      513.45      518.44     35.83 o 
   1   3  12      394.83      397.76     29.37 o 
   2   3  12     1377.33     1241.77     41.72 o 
   3   3  12        1.49       -6.54     12.07 o 
   4   3  12      807.56      794.58     43.34 o 
   5   3  12       72.34       67.81     16.26 o 
   6   3  12      237.18      241.69     44.26 o 
   7   3  12      228.30      237.43     30.71 o 
 -11   4  12      447.12      397.28     46.52 o 
 -10   4  12       53.16       49.06     12.66 o 
  -9   4  12      277.97      261.87     26.94 o 
  -8   4  12        0.33       21.28     12.72 o 
  -7   4  12      443.16      488.35     50.02 o 
  -6   4  12       67.52       57.02     18.50 o 
  -5   4  12     2268.99     2260.22     78.29 o 
  -4   4  12      349.19      326.08     46.22 o 
  -3   4  12     1715.08     1701.06     65.46 o 
  -2   4  12        7.95       18.76     16.07 o 
  -1   4  12      773.94      823.23     44.79 o 
   0   4  12        1.02       21.74     15.71 o 
   1   4  12     1382.37     1340.49     81.11 o 
   2   4  12       25.45       35.98     16.87 o 
   3   4  12     1195.08     1163.47     41.83 o 
   4   4  12        1.71       -9.87     16.31 o 
   5   4  12      343.65      359.33     29.20 o 
   6   4  12       78.22       73.51     32.65 o 
   7   4  12      159.73      143.54     26.98 o 
 -10   5  12      755.72      740.58     41.75 o 
  -9   5  12       55.18       76.01     17.88 o 
  -8   5  12     1643.60     1588.83     52.38 o 
  -7   5  12      161.11      218.53     22.86 o 
  -6   5  12     2502.43     2515.94     86.79 o 
  -5   5  12      227.31      186.78     47.09 o 
  -4   5  12     1030.19      986.52     51.86 o 
  -3   5  12      162.96      209.56     28.98 o 
  -2   5  12     1354.56     1330.49    105.93 o 
  -1   5  12      113.58      160.57     37.94 o 
   0   5  12     2592.53     2501.91    102.81 o 
   1   5  12       19.69       17.09     18.05 o 
   2   5  12     1387.05     1339.29     58.66 o 
   3   5  12       52.00       51.50     20.63 o 
   4   5  12     1000.91      969.17     50.04 o 
   5   5  12       11.13       46.34     21.70 o 
  -8   6  12      108.42      132.48     33.08 o 
  -7   6  12       84.51       96.72     26.28 o 
  -6   6  12       72.58       74.24     28.73 o 
  -5   6  12      148.54      172.31     28.94 o 
  -4   6  12        1.64       22.06     20.05 o 
  -3   6  12      413.83      572.12     44.12 o 
  -2   6  12        2.18       -0.32     18.65 o 
  -1   6  12      194.05      167.74     34.68 o 
   0   6  12       17.67       26.95     19.59 o 
   1   6  12        4.86       12.38     19.49 o 
   2   6  12       81.32       75.50     23.43 o 
   3   6  12       10.19       38.16     31.63 o 
   4   6  12       58.63       60.51     35.84 o 
  -5   7  12        9.14       10.59     27.79 o 
  -4   7  12     2187.56     2175.22    119.20 o 
  -3   7  12      157.44      213.16     33.42 o 
  -2   7  12     1943.87     1913.47     78.03 o 
  -1   7  12       31.30       35.56     23.89 o 
   0   7  12     1332.64     1398.16     64.38 o 
 -12   1  13      612.50      649.86     30.01 o 
 -11   1  13      117.27      122.82     16.08 o 
 -10   1  13     1681.00     1646.42     45.22 o 
  -9   1  13      307.64      324.01     21.69 o 
  -8   1  13     3718.70     3558.61     79.67 o 
  -7   1  13      263.37      277.79     29.34 o 
  -6   1  13     3715.58     3823.41    136.83 o 
  -5   1  13      302.32      335.46     31.55 o 
  -4   1  13     5420.94     5718.60    149.60 o 
  -3   1  13      201.75      230.81     27.24 o 
  -2   1  13     5100.84     5124.42    136.72 o 
  -1   1  13       87.32       81.52     14.95 o 
   0   1  13     3009.27     3035.60     84.82 o 
   1   1  13      106.77      122.79     14.54 o 
   2   1  13     3066.43     3061.60     64.45 o 
   3   1  13        0.96       -3.98     10.80 o 
   4   1  13     1650.57     1676.99     44.56 o 
   5   1  13        4.51        3.60     16.67 o 
   6   1  13      466.21      514.12     39.65 o 
   7   1  13        0.08        4.77     19.12 o 
 -12   2  13       14.45       13.35     13.75 o 
 -11   2  13      280.75      261.76     24.57 o 
 -10   2  13       65.33       72.21     13.62 o 
  -9   2  13      436.79      457.52     25.95 o 
  -8   2  13      246.87      283.05     24.35 o 
  -7   2  13     1527.42     1605.44     79.07 o 
  -6   2  13       14.56       23.03     14.75 o 
  -5   2  13     2551.20     2682.42     86.85 o 
  -4   2  13        5.14       32.29     16.13 o 
  -3   2  13      466.63      585.91     38.72 o 
  -2   2  13       59.78       57.57     18.21 o 
  -1   2  13     1802.44     1667.48     68.27 o 
   0   2  13      129.83      153.42     38.45 o 
   1   2  13     1650.17     1664.17     50.08 o 
   2   2  13       29.90       42.76     14.05 o 
   3   2  13     1215.66     1296.68     50.43 o 
   4   2  13       63.85       79.87     16.68 o 
   5   2  13      803.21      841.85     37.74 o 
   6   2  13      112.96      158.05     26.43 o 
   7   2  13      236.20      255.39     43.89 o 
 -11   3  13      182.26      179.55     18.37 o 
 -10   3  13      580.15      622.09     29.46 o 
  -9   3  13      440.58      452.77     30.13 o 
  -8   3  13      480.92      492.66     30.57 o 
  -7   3  13      635.00      698.69     43.78 o 
  -6   3  13      605.94      564.93     71.90 o 
  -5   3  13      218.70      262.46     36.86 o 
  -4   3  13       23.22       46.12     18.33 o 
  -3   3  13       27.51       34.65     16.19 o 
  -2   3  13      247.88      236.74     28.03 o 
  -1   3  13       35.10       56.68     18.51 o 
   0   3  13      807.12      688.43     41.82 o 
   1   3  13       23.47       39.81     24.01 o 
   2   3  13        8.99       -8.01     24.01 o 
   3   3  13      284.96      302.54     21.00 o 
   4   3  13       49.92       70.32     17.00 o 
   5   3  13      206.66      257.97     32.91 o 
   6   3  13       91.47      116.71     25.79 o 
 -10   4  13      333.80      356.74     28.36 o 
  -9   4  13      318.82      338.11     27.73 o 
  -8   4  13      222.24      266.16     24.99 o 
  -7   4  13      703.66      689.98     44.97 o 
  -6   4  13      171.16      187.93     27.50 o 
  -5   4  13      469.10      418.77     36.86 o 
  -4   4  13      728.31      794.24     47.40 o 
  -3   4  13      563.05      464.99     38.31 o 
  -2   4  13      110.54      115.01     23.59 o 
  -1   4  13        9.16      -13.84     14.95 o 
   0   4  13       24.53       28.51     18.47 o 
   1   4  13      165.51      162.38     34.75 o 
   2   4  13        1.47       26.92     43.60 o 
   3   4  13       34.72       23.34     18.43 o 
   4   4  13        5.03       20.80     17.77 o 
   5   4  13        2.31        2.26     14.52 o 
  -9   5  13      196.02      187.46     23.85 o 
  -8   5  13      389.13      392.91     30.47 o 
  -7   5  13      215.27      248.17     31.77 o 
  -6   5  13      299.93      330.32     70.09 o 
  -5   5  13      419.83      486.78     41.33 o 
  -4   5  13     1114.51     1132.06     67.98 o 
  -3   5  13      655.75      653.80     45.53 o 
  -2   5  13     1701.84     1668.98     68.36 o 
  -1   5  13      506.80      520.13     41.34 o 
   0   5  13     1270.54     1338.83     76.91 o 
   1   5  13        1.05      -12.62     17.05 o 
   2   5  13      536.05      549.95     41.58 o 
   3   5  13       30.67       15.67     28.15 o 
   4   5  13       17.59       55.58     33.37 o 
  -6   6  13      175.15      205.20     32.20 o 
  -5   6  13     1647.97     1636.51     81.91 o 
  -4   6  13      471.17      450.43     42.78 o 
  -3   6  13     1781.32     1754.17     74.33 o 
  -2   6  13      169.37      176.10     30.01 o 
  -1   6  13     2156.39     2200.99     83.80 o 
   0   6  13       55.68       55.70     24.21 o 
   1   6  13     1665.19     1725.06     72.89 o 
 -11   0  14      334.46      424.88     46.94 o 
 -10   0  14       13.32       24.16     15.72 o 
  -9   0  14       72.93       94.72     21.24 o 
  -8   0  14      942.84      960.45     71.39 o 
  -7   0  14      167.36      210.11     39.03 o 
  -6   0  14     4125.44     3902.74    162.81 o 
  -5   0  14     1462.72     1494.87     87.79 o 
  -4   0  14     1070.76     1230.35     78.21 o 
  -3   0  14     4036.04     4223.43    170.79 o 
  -2   0  14      743.33      839.72     67.04 o 
  -1   0  14     3100.59     3194.34    139.74 o 
   0   0  14     1535.15     1603.21     79.66 o 
   1   0  14      873.82      925.70     45.84 o 
   2   0  14     1275.44     1328.10    103.90 o 
   3   0  14     1528.30     1597.18     61.77 o 
   4   0  14     1595.44     1553.66     62.12 o 
   5   0  14     2057.74     1919.16    103.17 o 
   6   0  14      195.25      190.38     42.81 o 
 -11   1  14        2.45      -14.46     10.82 o 
 -10   1  14      100.71      112.57     15.88 o 
  -9   1  14      283.35      285.26     22.35 o 
  -8   1  14        9.73       -2.35     14.46 o 
  -7   1  14     1532.90     1405.36     59.76 o 
  -6   1  14        0.60      -15.85     14.51 o 
  -5   1  14      794.35      804.61     46.73 o 
  -4   1  14      697.86      711.43     66.60 o 
  -3   1  14      644.00      625.01     42.10 o 
  -2   1  14      543.63      524.81     46.65 o 
  -1   1  14      191.33      196.55     26.11 o 
   0   1  14        2.46        5.30     11.58 o 
   1   1  14      225.53      242.79     23.23 o 
   2   1  14       55.64       74.98     14.03 o 
   3   1  14      415.78      419.43     24.25 o 
   4   1  14      115.38      164.35     21.08 o 
   5   1  14      302.42      315.67     33.26 o 
   6   1  14      195.74      252.31     35.41 o 
 -11   2  14     1270.19     1290.16     41.73 o 
 -10   2  14      136.33      198.92     19.19 o 
  -9   2  14      995.89     1033.86     42.83 o 
  -8   2  14        8.51        9.00     38.31 o 
  -7   2  14     1996.15     2049.07     80.39 o 
  -6   2  14        7.45        0.61     15.12 o 
  -5   2  14     5043.35     4807.91    172.82 o 
  -4   2  14       18.29       28.92     18.57 o 
  -3   2  14     2735.00     2646.33    103.68 o 
  -2   2  14      467.17      443.01     47.52 o 
  -1   2  14      697.94      674.14     43.17 o 
   0   2  14      308.19      294.21     31.43 o 
   1   2  14      515.79      540.04     43.19 o 
   2   2  14       52.89       75.47     16.71 o 
   3   2  14      258.72      266.43     20.81 o 
   4   2  14       39.65       42.31     15.46 o 
   5   2  14      300.89      316.04     33.76 o 
 -10   3  14      641.17      682.91     37.37 o 
  -9   3  14      115.53      135.37     27.91 o 
  -8   3  14      369.43      288.20     32.76 o 
  -7   3  14        2.26        5.40     15.66 o 
  -6   3  14     1777.01     1676.13    131.76 o 
  -5   3  14       44.38       46.21     20.04 o 
  -4   3  14     2936.58     2825.33     93.88 o 
  -3   3  14       93.73      105.94     23.15 o 
  -2   3  14     1846.30     1885.27     71.91 o 
  -1   3  14      888.24      855.20     49.02 o 
   0   3  14      401.70      343.27     33.70 o 
   1   3  14      120.00      111.62     23.08 o 
   2   3  14        7.90       14.39     17.43 o 
   3   3  14        5.13       -7.29     13.00 o 
   4   3  14      222.19      238.34     24.51 o 
   5   3  14        1.82       -9.55     18.19 o 
  -9   4  14      456.75      490.59     33.63 o 
  -8   4  14      123.75      150.77     26.82 o 
  -7   4  14      709.54      734.62     47.99 o 
  -6   4  14      207.43      160.82     35.77 o 
  -5   4  14      185.76      170.22     28.37 o 
  -4   4  14        7.58       36.96     20.18 o 
  -3   4  14      644.49      519.14     74.80 o 
  -2   4  14      356.80      396.26     60.58 o 
  -1   4  14      182.25      183.81     28.52 o 
   0   4  14      516.46      422.48     37.86 o 
   1   4  14       46.39       64.40     21.26 o 
   2   4  14      473.24      480.14     39.19 o 
   3   4  14      303.57      331.27     51.08 o 
   4   4  14       74.44      119.57     39.69 o 
  -7   5  14       57.18       31.73     46.51 o 
  -6   5  14      895.54      811.02     51.80 o 
  -5   5  14       96.59       63.55     26.70 o 
  -4   5  14     1227.10     1313.57     65.36 o 
  -3   5  14       62.01       87.62     31.42 o 
  -2   5  14     1029.93      942.53     54.74 o 
  -1   5  14        1.93        6.04     19.83 o 
   0   5  14      321.93      286.16     34.52 o 
   1   5  14       11.43       16.99     32.43 o 
   2   5  14      339.41      407.19     39.20 o 
 -10   1  15     1361.74     1411.44     50.74 o 
  -9   1  15        0.30       40.06     20.39 o 
  -8   1  15     1394.81     1406.63     61.95 o 
  -7   1  15        3.80       10.67     16.54 o 
  -6   1  15      809.31      759.83     65.15 o 
  -5   1  15       45.92       35.21     17.69 o 
  -4   1  15      692.83      742.82     47.14 o 
  -3   1  15      702.78      776.22     48.22 o 
  -2   1  15      930.43      966.89     52.99 o 
  -1   1  15      611.14      673.91     44.95 o 
   0   1  15     1272.91     1244.67     44.88 o 
   1   1  15      352.56      366.41     28.12 o 
   2   1  15      504.40      517.28     31.80 o 
   3   1  15      159.49      205.06     19.86 o 
   4   1  15      154.09      159.37     21.30 o 
 -10   2  15       13.50       10.79     14.91 o 
  -9   2  15      224.07      235.02     30.47 o 
  -8   2  15       47.15       37.60     42.08 o 
  -7   2  15        2.14       27.13     20.68 o 
  -6   2  15       39.15       62.20     19.57 o 
  -5   2  15      132.41      138.16     38.96 o 
  -4   2  15      296.80      331.74     35.01 o 
  -3   2  15       10.48       24.60     17.52 o 
  -2   2  15      628.66      552.08     55.50 o 
  -1   2  15      163.59      142.57     25.72 o 
   0   2  15      385.77      435.07     35.93 o 
   1   2  15      307.15      334.83     26.99 o 
   2   2  15        3.08       -4.04     17.31 o 
   3   2  15      111.76      130.05     23.23 o 
   4   2  15        2.30       46.27     16.78 o 
  -9   3  15       77.62       71.40     22.69 o 
  -8   3  15     1212.70     1240.38     62.36 o 
  -7   3  15       47.28       53.06     28.66 o 
  -6   3  15     1581.37     1529.46     67.15 o 
  -5   3  15      383.81      429.63     39.83 o 
  -4   3  15     1724.60     1635.88     69.57 o 
  -3   3  15       62.42       71.98     23.29 o 
  -2   3  15     1620.77     1685.06     70.13 o 
  -1   3  15      114.71      120.20     35.41 o 
   0   3  15     1107.29     1210.39     71.90 o 
   1   3  15        1.20       25.61     25.03 o 
   2   3  15      986.30      986.41     60.74 o 
   3   3  15       31.72       46.20     20.57 o 
  -7   4  15     2237.24     2059.03     82.08 o 
  -6   4  15       28.02       33.59     27.21 o 
  -5   4  15     1575.95     1479.64     67.95 o 
  -4   4  15       70.01       83.65     24.72 o 
  -3   4  15     1320.92     1425.64     65.51 o 
  -2   4  15       33.35       20.05     33.59 o 
  -1   4  15     2220.16     2215.98     83.60 o 
   0   4  15       32.60       59.79     22.82 o 
   1   4  15     1585.27     1649.07     69.95 o 
  -8   0  16        4.82        9.43     26.99 o 
  -7   0  16     1237.01     1316.54     88.22 o 
  -6   0  16        0.46       20.60     25.68 o 
  -5   0  16      673.75      698.10     67.62 o 
  -4   0  16       83.88       79.81     33.66 o 
  -3   0  16      182.95      180.37     41.21 o 
  -2   0  16      217.20      279.91     47.74 o 
  -1   0  16      170.77      204.89     43.68 o 
   0   0  16      123.91      204.02     40.92 o 
   1   0  16      540.72      512.08     58.77 o 
   2   0  16       25.82       14.51     28.59 o 
  -8   1  16       27.17        9.19     18.70 o 
  -7   1  16      333.74      343.38     37.58 o 
  -6   1  16        3.50        6.16     17.16 o 
  -5   1  16      664.07      561.31     44.16 o 
  -4   1  16       55.70       56.19     20.42 o 
  -3   1  16       76.50       61.35     20.97 o 
  -2   1  16      202.51      178.43     27.75 o 
  -1   1  16       61.65       37.68     25.68 o 
   0   1  16       28.41       79.70     22.97 o 
   1   1  16       12.11       46.54     15.83 o 
   2   1  16      113.33      127.19     20.38 o 
  -8   2  16     1094.95     1107.39     59.97 o 
  -7   2  16     1921.47     2191.41     84.21 o 
  -6   2  16      454.58      412.16     40.42 o 
  -5   2  16      981.20     1075.49    126.97 o 
  -4   2  16      367.58      367.39     38.36 o 
  -3   2  16     1109.29     1161.84     61.18 o 
  -2   2  16     1048.34     1041.83     64.93 o 
  -1   2  16     1449.54     1514.47     84.16 o 
   0   2  16      707.90      742.75     42.98 o 
   1   2  16      797.93      848.51     55.84 o 
  -6   3  16      487.45      519.79     45.14 o 
  -5   3  16      168.66      177.29     29.97 o 
  -4   3  16      409.64      319.44     77.85 o 
  -3   3  16       97.43      104.51     24.49 o 
  -2   3  16      401.55      382.67     39.08 o 
  -1   3  16      371.41      361.20     63.92 o 
   0   3  16      594.21      546.95     44.32 o 
  -5   1  17      374.30      381.05     45.13 o 
  -4   1  17      872.80      948.73     56.79 o 
  -3   1  17      103.84      157.00     27.49 o 
  -2   1  17      470.42      504.14     43.91 o 
                                                 
